# Supplementary material for: Gilteritinib overcomes lorlatinib resistance in ALK-rearranged cancer
Source: Nat Commun. 2021 Feb 24;12:1261. doi: 10.1038/s41467-021-21396-w (PMC7904790; doi:10.1038/s41467-021-21396-w)
Supplement: Supplementary file 4 — Source Data [file 41467_2021_21396_MOESM4_ESM.xlsx]

## Sheet: Fig 2E left_Fig S8A
			day
	Tumor volume (mm3)	No.	0	2	4	7	10	13
	Vehicle	13	191.298	263.094	355.604	607.077	925.893	1226.7
		6	166.258	314.557	465.215	611.755	969.382	1126.24
		2	127.044	229.173	281.883	528.58	862.131	997.127
		11	106.366	245.241	304.451	442.585	585.171	854.948
		9	105.35	187.906	270.877	550.2	766.946	796.198
		1	82.6146	107.928	120.389	215.71	294.587	448.687
	Gilteritinib	14	176.298	149.069	130.928	178.596	140.718	103.197
		5	169.505	136.403	112.024	196.347	122.591	109.898
		15	165.668	141.236	71.8616	103.755	82.6573	63.3488
		3	116.014	95.7267	70.5757	69.9254	82.3216	86.2653
		7	100.179	73.2635	49.9526	48.6334	45.125	57.5664
		4	84.0903	50.4666	37.9123	49.0621	59.547	43.8755
			day
	Long/Short (mm)	No.		0		2		4		7		10		13
	Vehicle	13	9.37	6.39	12.34	6.53	13.99	7.13	15.09	8.97	17.22	10.37	18.17	11.62
		6	7.17	6.81	8.79	8.46	10.53	9.4	11.76	10.2	13.33	12.06	13.62	12.86
		2	6.61	6.2	8.72	7.25	8.92	7.95	11.03	9.79	12.77	11.62	13.78	12.03
		11	6.07	5.92	9.03	7.37	9.1	8.18	10.76	9.07	12.49	9.68	13.68	11.18
		9	6.94	5.51	8.68	6.58	9.84	7.42	11.99	9.58	13.86	10.52	14.61	10.44
		1	5.86	5.31	6.81	5.63	6.6	6.04	9.33	6.8	9.16	8.02	9.86	9.54
	Gilteritinib	14	8.07	6.61	7.96	6.12	7.92	5.75	8.2	6.6	8.14	5.88	7	5.43
		5	7.83	6.58	8.28	5.74	7.3	5.54	7.79	7.1	7.39	5.76	7.11	5.56
		15	7.47	6.66	7.42	6.17	6.37	4.75	6.91	5.48	6.56	5.02	5.76	4.69
		3	6.78	5.85	6.59	5.39	6.5	4.66	5.97	4.84	6.33	5.1	5.83	5.44
		7	7	5.35	6.69	4.68	5.61	4.22	5.93	4.05	6.25	3.8	5.92	4.41
		4	5.92	5.33	4.77	4.6	4.6	4.06	5.51	4.22	4.94	4.91	5.43	4.02
			day
	Weight (g)	No.	0	2	4	7	10	13
	Vehicle	13	21	20.1	19.2	18.4	18	18
		6	20.3	19.8	19.3	19.3	19	18.9
		2	19.8	19.4	19.3	19.6	19.5	19.2
		11	21.3	21.1	21.2	21.1	20	19
		9	18.6	18.2	18.6	18.8	18.4	17.9
		1	22.3	21	22.2	22.4	22	21.3
	Gilteritinib	14	21.1	20.4	21.6	21.6	21.6	21
		5	20.2	20	20.2	20.6	20.3	20.2
		15	19.5	19.2	19.1	19	19.2	19.3
		3	21.8	20.9	21.2	22.1	21.6	21.8
		7	20.2	19.6	19.5	19.6	20.5	20.4
		4	19.5	18.7	19	19.9	19.7	20.3

## Sheet: Fig 2E righ_Fig S8B
	Volume (mm3)	No.	0	2	4	7	10	13
	vehicle	26	186.261	405.058	553.627	1015.05
		19	153.605	261.685	367.078	641.541	242.992	194.58	Administration was mistaken (vehicle →Gilteritinib). Thus, we removed these two data since day 10
		4	139.725	264.98	346.098	487.592	503.954	505.365
		5	121.425	286.952	307.381	622.806	619.95	622.806
		1	112.36	172.315	209.833	385.914	363.776	411.976
		7	96.4891	150.084	192.54	330.595	454.921	533.642
	Alectinib	8	192.957	153.113	75.5396	17.4225	0	0
		14	169.465	146.023	58.157	14.0164	0	0
		13	133.774	94.7778	47.5875	9.16817	0	0
		17	123.716	88.3004	68.4191	6.53371	0	0
		2	102.409	83.3873	38.7365	0	0	0
		24	79.4629	71.4431	31.1805	0	0	0
	Gilteritinib	10	221.285	133.026	53.2054	13.3315	0	0
		9	163.136	125.437	34.458	1.2744	0	0
		6	141.766	70.4671	58.6659	0	0	0
		11	118.923	65.6421	44.1987	0	0	0
		12	105.235	55.4884	28.5971	0	0	0
		18	96.7078	69.0691	10.3185	11.3621	0	0
	Long/Short	No.		0		2		4		7		10		13
	Vehicle	26	8.08	6.79	10.32	8.86	11.6	9.77	14.24	11.94
		19	7.01	6.62	8.99	7.63	11.08	8.14	17.03	8.68	13.59	5.98	12.02	5.69
		4	7.66	6.04	9.81	7.35	10.17	8.25	11.06	9.39	11.48	9.37	10.99	9.59
		5	7.97	5.52	10.23	7.49	10.45	7.67	13.13	9.74	13.51	9.58	13.13	9.74
		1	6.99	5.67	8.52	6.36	8.97	6.84	11.34	8.25	10.46	8.34	10.52	8.85
		7	6.87	5.3	8.12	6.08	9.55	6.35	10.98	7.76	12.16	8.65	13.06	9.04
	Alectinib	8	8.42	6.77	7.03	6.6	6.64	4.77	4.26	2.86	0	0	0	0
		14	7.9	6.55	7.22	6.36	6.32	4.29	3.68	2.76	0	0	0	0
		13	7.12	6.13	6.93	5.23	4.7	4.5	3.03	2.46	0	0	0	0
		17	6.76	6.05	6.17	5.35	5.43	5.02	3.14	2.04	0	0	0	0
		2	7.05	5.39	7.09	4.85	4.7	4.06	0	0	0	0	0	0
		24	5.43	5.41	5.67	5.02	4.63	3.67	0	0	0	0	0	0
	Gilteritinib	10	8.49	7.22	7.15	6.1	5.14	4.55	3.45	2.78	0	0	0	0
		9	7.29	6.69	6.59	6.17	4.14	4.08	1.77	1.2	0	0	0	0
		6	7.67	6.08	6.38	4.7	5.82	4.49	0	0	0	0	0	0
		11	6.95	5.85	5.77	4.77	5.47	4.02	0	0	0	0	0	0
		12	7.06	5.46	6.03	4.29	4.75	3.47	0	0	0	0	0	0
		18	5.85	5.75	5.57	4.98	2.81	2.71	4.41	2.27	0	0	0	0
	Weight (g)	No.	0	2	4	7	10	13
	Vehicle	26	19.9	19.4	19.1	18.4
		19	20.9	20	19.4	20.4	20.1	19.4
		4	20.7	19.6	19.8	18.8	19	19
		5	20.5	20.3	20.4	20.8	21.1	20.7
		1	18.8	18.3	18.6	20.2	20	20.8
		7	19.7	19.9	19.7	20.1	20.1	20.1
	Alectinib	8	22.1	21.8	21.9	22.1	19.5	21.6
		14	22.2	21.7	22.6	22.5	20.3	20.6
		13	20	19.6	19.3	20	17.9	19.8
		17	20.3	19.8	19.9	20.1	18.3	20
		2	21	20.3	19.8	20.9	18.9	21.9
		24	20.2	19.5	19.4	20.3	18	20.6
	Gilteritinib	10	22.5	21.9	22	22.6	23.1	21.9
		9	20	19.6	19.7	19.9	20.2	20.7
		6	20.9	20.6	20.5	21.3	20.5	20.4
		11	21.2	20.5	20.4	20.7	20.4	19.4
		12	21.1	20.5	20.2	20.3	20.3	20.4
		18	21.2	20.6	21	21.2	20.1	16.3

## Sheet: Fig 3E_Fig S8C
			day
	Volume (mm3)	No.	0	2	4	7	10	13	14
	vehicle	8	109.084	130.723	151.264	241.826	390.234	436.092	455.22
		16	113.756	161.134	137.626	238.689	265.2	333.802	361.491
		14	126.742	142.872	117.062	181.643	214.331	400.499	448.755
		3	127.081	127.583	132.082	220.82	216.357	364.604	359.896
		28	139.859	175.205	169.151	211.141	250.535	414.275	375.316
		7	144.954	105.762	122.449	178.906	225.608	356.028	381.483
		24	150.519	182.584	150.982	171.434	268.363	381.913	361.562
		5	177.898	194.398	203.407	296.544	372.247	455.27	463.053
	Alectinib	30	108.66	123.836	109.282	154.032	124.91	118.144	135.773
		11	123.791	110.7	102.861	128.716	169.547	178.199	169.722
		20	124.912	117.096	210.607	324.994	227.97	229.452	254.349
		19	128.814	93.0499	120.099	206.088	110.369	130.424	148.547
		27	133.956	124.536	183.854	228.131	266.022	295.16	221.906
		17	146.068	122.76	133.74	163.921	127.862	85.8574	132.43
		18	149.526	89.7909	125.814	164.54	154.457	156.739	157.665
		2	183.936	141.574	137.174	144.553	63.0543	89.6997	94.0319
	Gilteritinib	10	104.505	55.4976	58.6625	15.3109	4.91688	0	0
		9	124.03	60.3574	28.836	17.1636	25.7072	5.93418	0
		4	124.814	49.5616	18.3497	0	0	0	0
		15	129.353	41.7186	29.2931	80.2696	21.3071	9.85891	11.9321
		25	131.551	91.2588	28.978	7.20041	0	0	0
		13	147.095	77.2719	30.9633	14.5659	0	0	0
		1	148.075	55.7085	19.0677	81.7511	15.8829	0	3.11865
		26	184.785	90.1125	59.4522	30.103	0	0	0
			day
	Long/Short	No.		0		2		4		7		10		13		14
	Vehicle	8	7.16	5.52	6.89	6.16	7.34	6.42	7.97	7.79	10.01	8.83	10.72	9.02	10.71	9.22
		16	6.81	5.78	6.99	6.79	7.57	6.03	8.2	7.63	8.35	7.97	8.8	8.71	9.21	8.86
		14	6.51	6.24	6.64	6.56	6.17	6.16	7.33	7.04	7.54	7.54	10.51	8.73	10.91	9.07
		3	6.99	6.03	6.47	6.28	6.85	6.21	8	7.43	8.12	7.3	9.59	8.72	9.62	8.65
		28	6.58	6.52	7.36	6.9	7.65	6.65	7.67	7.42	8.09	7.87	10.39	8.93	9.35	8.96
		7	7.1	6.39	6.42	5.74	6.56	6.11	7.83	6.76	7.69	7.66	9.03	8.88	9.83	8.81
		24	6.89	6.61	7.67	6.9	7.78	6.23	7.57	6.73	8.6	7.9	10.4	8.57	9.8	8.59
		5	7.43	6.92	8.19	6.89	7.51	7.36	8.63	8.29	9.09	9.05	9.88	9.6	10.24	9.51
	Alectinib	30	6.18	5.93	6.3	6.27	6.92	5.62	7.64	6.35	6.52	6.19	6.52	6.02	6.82	6.31
		11	6.42	6.21	6.15	6	6.56	5.6	7.01	6.06	6.98	6.97	7.64	6.83	7.84	6.58
		20	7.3	5.85	7.01	5.78	7.63	7.43	8.85	8.57	7.71	7.69	7.74	7.7	9.34	7.38
		19	6.45	6.32	6.02	5.56	6.65	6.01	8.04	7.16	7.77	5.33	7.27	5.99	7.63	6.24
		27	7.2	6.1	6.76	6.07	8.34	6.64	8.4	7.37	8.79	7.78	10.14	7.63	7.89	7.5
		17	7.11	6.41	6.82	6	7.43	6	7.09	6.8	6.85	6.11	6.76	5.04	6.98	6.16
		18	7.1	6.49	5.98	5.48	6.36	6.29	7.18	6.77	6.78	6.75	7.11	6.64	6.88	6.77
		2	7.84	6.85	7	6.36	6.74	6.38	6.78	6.53	6.2	4.51	5.68	5.62	6.04	5.58
	Gilteritinib	10	6.81	5.54	5.58	4.46	5.2	4.75	3.77	2.85	2.41	2.02	0	0	0	0
		9	6.96	5.97	5.78	4.57	4.45	3.6	4.11	2.89	4.75	3.29	2.43	2.21	0	0
		4	6.6	6.15	5.12	4.4	3.37	3.3	0	0	0	0	0	0	0	0
		15	6.84	6.15	4.73	4.2	4.81	3.49	5.96	5.19	4.11	3.22	3.76	2.29	3.67	2.55
		25	6.65	6.29	5.99	5.52	3.91	3.85	2.63	2.34	0	0	0	0	0	0
		13	7.16	6.41	5.65	5.23	4.03	3.92	5.1	2.39	0	0	0	0	0	0
		1	7.83	6.15	4.98	4.73	4.02	3.08	6.07	5.19	4.14	2.77	0	0	2.63	1.54
		26	7.74	6.91	6.09	5.44	5.27	4.75	4.47	3.67	0	0	0	0	0	0
			day
	Weight (g)	No.	0	2	4	7	10	13	14
	Vehicle	8	19.5	19.3	19.1	19.5	19.4	19.9	20
		16	20.6	20.9	20.4	22.2	22.1	22.4	22
		14	18	18.9	19.3	19.2	20	20	19.5
		3	17.7	19	19	19.1	18.9	19.6	19.6
		28	18.8	19.1	18.9	19.5	19.2	19.5	19.2
		7	19.5	20.3	20.7	20.4	20.1	20.2	20.2
		24	19.1	19	19.1	19.4	19.1	19.2	19.4
		5	20.8	21.3	21	20.7	21.1	21	20.8
	Alectinib	30	19.3	19.9	20.1	20	20.2	20.2	20.4
		11	19	19.7	19.7	19.6	19.9	20.1	19.2
		20	18.6	18.8	18	19.3	20.2	19.9	20
		19	21.5	22	22	21	21	21.8	21.2
		27	19.5	19.9	19.9	20	20.3	20.6	19
		17	20.1	20.5	21	22.5	22.1	22.2	22.2
		18	19.6	20.1	20	20.2	19	19.4	20.6
		2	20.5	21.4	21.2	20.3	20.8	21	20.7
	Gilteritinib	10	19.1	19.2	19	19.8	19.6	19.5	19.5
		9	17.7	17.3	17	17.6	17.1	17.7	18.3
		4	20.7	20.6	20.4	18	18	18.2	18.5
		15	19.6	19.6	19.4	19.8	19.6	19.6	19.5
		25	18.3	18.6	17.8	20.3	20.3	20.5	20.6
		13	20.8	21.2	21.2	20.8	20.8	21.4	21.3
		1	21	20	19.7	19	18.6	18.8	19
		26	19.3	18.7	19.3	19.7	19.8	19.8	19.9

## Sheet: Fig 4E_Fig S9A
																														Tumor size (mm3)
Tumor size (mm)																														LWW/2
		No.	0	3	4	7	10	13																							0	3	4	7	10	13
A	21	L	9	8.76	9.56	10.01	11.79	12.26																					A	21	243.101	274.742	360.137	483.628	509.859	460.785
Vehicle		W	7.35	7.92	8.68	9.83	9.3	8.67																						3	184.805	162.667	275.568	291.678	435.948	429.287
	3	L	7.63	7.56	8.59	9.3	9.56	9.8																						8	205.381	230.571	255.61	434.595	726.605	726.605
		W	6.96	6.56	8.01	7.92	9.55	9.36																						23	214.213	313.824	309.175	496.48	656.885	590.862
	8	L	8.08	8.22	8.6	9.9	12.39	12.39																						18	167.831	165.937	213.318	294.483	393.241	509.645
		W	7.13	7.49	7.71	9.37	10.83	10.83																						30	278.154	369.061	143.227	435.248	595.76	671.396
	23	L	9.32	9.59	8.89	11.19	12.93	12.69																						mean	215.581	252.8	259.506	406.019	553.049	564.763
		W	6.78	8.09	8.34	9.42	10.08	9.65																						sd	40.0149	82.3226	75.5259	90.9852	129.495	118.699
	18	L	7.8	7.55	7.77	8.57	10.11	10.57
		W	6.56	6.63	7.41	8.29	8.82	9.82
	30	L	8.5	10.05	9.86	11.19	13.01	13.84																						LWW/2
		W	8.09	8.57	5.39	8.82	9.57	9.85																							0	3	4	7	10	13	17	20	24	26	28	32	35	38	41	42	45	47	49
																													B	11	250.285	128.005	65.2362	106.198	55.5285	51.933	64.9843	101.802	182.724	215.436	283.554	378.976	487.574	621.961	825.403	783.11	422.79	326.985	227.333
																														24	170.056	124.82	82.6363	80.0099	46.3098	26.5094	34.431	37.524	85.3775	109.614	117.633	125.029	132.704	182.926	281.272	274.796	157.672	108.797	92.2669
		No.	0	3	4	7	10	13	17	20	24	26	28	32	35	38	41	42	45	47	49	52								26	267.94	71.3485	66.1388	69.8309	24.142	33.7953	59.6776	90.1777	168.709	238.661	316.028	435.085	511.646	589.469	688.679	647.544	294.936	271.161	169.804
B	11	L	8.27	6.66	5.39	6.04	5.46	6.06	5.48	6.61	7.95	8.22	9.25	10.13	10.45	11.05	12.08	11.7	9.84	8.7	8.04	7.01								28	205.769	98.0021	79.9194	64.1483	39.1258	30.3498	27.0928	58.561	83.5163	85.7194	72.6722	50.6944	84.1102	105.77	144.36	149.42	90.0562	76.3174	81.3427
Alectinib		W	7.78	6.2	4.92	5.93	4.51	4.14	4.87	5.55	6.78	7.24	7.83	8.65	9.66	10.61	11.69	11.57	9.27	8.67	7.52	6.33								29	212.052	132.671	73.4211	71.2585	28.1567	27.4015	31.1484	68.3886	98.6971	173.112	227.168	315.787	399.563	485.222	545.905	529.354	213.304	228.238	185.056
(Day 41~ Gilteritinib)	24	L	8.15	6.25	5.71	6.01	4.94	4.16	4.67	4.81	5.77	6.45	6.18	6.9	6.5	7.34	8.49	8.46	6.86	6.38	6.19	5.25								10	184.605	94.5596	62.7312	54.5963	51.6813	36.1923	67.8107	118.506	215.593	202.274	315.133	426.529	646.163	807.574	879.617	797.557	344.768	288.047	296.034
		W	6.46	6.32	5.38	5.16	4.33	3.57	3.84	3.95	5.44	5.83	6.17	6.02	6.39	7.06	8.14	8.06	6.78	5.84	5.46	4.39								mean	215.118	108.234	71.6805	74.3403	40.824	34.3636	47.5241	79.1599	139.103	170.803	222.031	288.684	376.96	465.487	560.873	530.297	253.921	216.591	175.306
	26	L	10.28	5.64	5.27	6.19	4.01	4.56	5.74	5.69	7.63	8.6	9.4	10.17	11.22	11.58	12.71	12.02	8.73	9.34	7.82	6.49								sd	37.6438	24.1469	8.28574	17.7234	12.6951	9.3661	18.5534	29.8531	56.9894	60.9522	104.424	162.938	223.06	270.742	296.578	268.118	123.465	101.688	81.4025
		W	7.22	5.03	5.01	4.75	3.47	3.85	4.56	5.63	6.65	7.45	8.2	9.25	9.55	10.09	10.41	10.38	8.22	7.62	6.59	5.81
	28	L	8.52	6.14	5.98	6.17	4.94	4.41	5.13	4.78	6.13	6.22	5.61	5.12	6.15	6.58	8.02	7.85	6.34	6.28	5.88	5.89
		W	6.95	5.65	5.17	4.56	3.98	3.71	3.25	4.95	5.22	5.25	5.09	4.45	5.23	5.67	6	6.17	5.33	4.93	5.26	4.65								LWW/2
	29	L	10.1	7.78	6.4	5.84	4.65	4.3	4.43	5.72	6.14	8.07	8.23	9.65	10.18	10.53	11.58	11.44	7.94	7.8	7.26	5.8									0	3	4	7	10	13	17	20	24	26	28	32	35	38	41	42	45	47	49
		W	6.48	5.84	4.79	4.94	3.48	3.57	3.75	4.89	5.67	6.55	7.43	8.09	8.86	9.6	9.71	9.62	7.33	7.65	7.14	5.75							C	10	199.064	90.8875	85.264	114.544	30.191	19.1252	0	0	0	0	0	0	0	0	0	0	0	0	0
	10	L	8.93	5.74	5.29	4.86	5.15	5.12	5.58	6.74	8.7	7.55	9.63	9.97	11.33	12.83	12.34	12.47	9.11	8.89	8.72	8.58								2	224.938	73.8295	66.4998	81.9984	41.8796	30.9085	57.9238	66.0573	86.0613	100.961	85.9015	110.34	209.556	261.132	325.241	331.495	171.944	148.33	142.383
		W	6.43	5.74	4.87	4.74	4.48	3.76	4.93	5.93	7.04	7.32	8.09	9.25	10.68	11.22	11.94	11.31	8.7	8.05	8.24	7.76								3	162.393	96.2115	59.5112	95.2481	85.6794	76.1778	71.4342	116.297	139.839	171.792	248.611	191.852	147.03	177.083	228.224	208.622	179.728	153.166	137.06
																														14	221.502	213.643	176.935	161.975	91.4616	117.941	131.037	139.661	225.233	218.335	232.278	270.4	253.476	265.974	303.04	309.029	204.857	166.03	144.556
																														5	201.021	69.8376	70.9669	69.0924	32.1388	17.4515	15.2426	39.7477	64.3235	40.16	41.4936	45.2328	47.6975	41.7533	89.6494	66.3877	53.3797	50.4668	48.9854
		No.	0	3	4	7	10	13	17	20	24	26	28	32	35	38	41	42	45	47	49	52								24	290.732	92.2781	125.392	132.574	94.6465	80.9245	84.844	126.514	217.125	214.022	284.216	268.962	392.382	521.18	579.373	566.521	293.587	186.675	191.733
C	1	L	10.77	7.54	6.74	6.81	5.86	5.53	0	0	0	0	0	0	0	0	0	0	0	0	0	0								mean	216.608	106.115	97.4281	109.239	62.6662	57.0882	60.0803	81.3796	122.097	124.212	148.75	147.798	175.024	211.187	254.255	247.009	150.583	117.445	110.786
Lorlatinib		W	6.08	4.91	5.03	5.8	3.21	2.63	0	0	0	0	0	0	0	0	0	0	0	0	0	0								sd	42.6094	53.744	45.4878	34.3606	30.9844	40.8248	47.7529	55.2155	88.9114	91.8943	120.732	114.385	142.983	187.65	202.751	204.051	106.607	74.3808	71.3785
(Day 41~ Gilteritinib)	12	L	8.26	6.1	5.45	5.95	4.84	4.54	5.2	5.16	5.69	6.15	5.98	6.13	8.04	8.14	8.94	8.82	7.14	7	7.29	6.51
		W	7.38	4.92	4.94	5.25	4.16	3.69	4.72	5.06	5.5	5.73	5.36	6	7.22	8.01	8.53	8.67	6.94	6.51	6.25	6.25
	22	L	7.88	6.18	6.12	6.39	6.17	5.57	5.45	6.57	6.64	7.84	8.43	7.72	6.96	7.57	8.66	7.96	7.55	6.99	7.04	5.72								LWW/2
		W	6.42	5.58	4.41	5.46	5.27	5.23	5.12	5.95	6.49	6.62	7.68	7.05	6.5	6.84	7.26	7.24	6.9	6.62	6.24	5.67									0	3	4	7	10	13	17	20	24	26	28	32	35	38	41	42	45	47	49
	13	L	9.81	7.74	7.14	7.11	5.71	6.94	7.16	7.06	8.43	7.91	8.37	8.45	8.87	9.61	9.47	9.73	8.22	7.6	7.17	6.96							D	21	265.28	57.95	18.7539	14.13	0	0	0	0	0	0	0	0	0	0	0	0	0	0	0
		W	6.72	7.43	7.04	6.75	5.66	5.83	6.05	6.29	7.31	7.43	7.45	8	7.56	7.44	8	7.97	7.06	6.61	6.35	5.92								8	184.357	46.9689	29.0663	13.903	0	0	31.4721	0	0	0	0	0	0	0	0	0	0	0	0
	27	L	7.67	6.35	5.96	5.44	4.62	3.54	3.6	4.36	5.38	5.02	4.66	4.87	4.69	4.58	5.8	5.53	5.44	5.12	4.63	4.12								9	209.741	99.6964	18.9541	16.151	0	0	0	7.42577	0	0	0	0	0	0	0	0	0	0	0
		W	7.24	4.69	4.88	5.04	3.73	3.14	2.91	4.27	4.89	4	4.22	4.31	4.51	4.27	5.56	4.9	4.43	4.44	4.6	3.63								20	267.33	35.7731	31.0953	16.4433	0	0	25.5574	0	0	0	0	0	0	0	0	0	0	0	0
	15	L	9.46	6.4	6.92	6.92	6.42	6.15	6.18	6.8	7.72	8.28	8.75	9.24	9.71	10.7	10.88	10.68	8.84	7.98	7.48	7.54								11	179.336	56.9322	42.2303	12.4838	0	0	32.277	0	0	0	0	0	0	0	0	0	0	0	0
		W	7.84	5.37	6.02	6.19	5.43	5.13	5.24	6.1	7.5	7.19	8.06	7.63	8.99	9.87	10.32	10.3	8.15	6.84	7.16	6.88								12	209.791	36.771	32.2716	12.5152	0	0	30.625	0	0	0	0	0	0	0	0	0	0	0	0
																														mean	219.306	55.6819	28.7286	14.271	0	0	19.9886	1.23763	0	0	0	0	0	0	0	0	0	0	0
																														sd	38.5252	23.5537	8.89494	1.71377	0	0	15.6596	3.03156	0	0	0	0	0	0	0	0	0	0	0
		No.	0	3	4	7	10	13	17	20	24	26	28	32	35	38	41	42	45	47	49	52
D	6	L	8.29	5.43	4.31	3.14	0	0	0	0	0	0	0	0	0	0	0	0	0	0	0	0
Gilteritinib		W	8	4.62	2.95	3	0	0	0	0	0	0	0	0	0	0	0	0	0	0	0	0
	2	L	9.03	5.25	5.18	4.02	0	0	5.78	0	0	0	0	0	0	0	0	0	0	0	0	0
		W	6.39	4.23	3.35	2.63	0	0	3.3	0	0	0	0	0	0	0	0	0	0	0	0	0
	7	L	9.63	6.45	3.46	4.67	0	0	0	3.4	0	0	0	0	0	0	0	0	0	0	0	0
		W	6.6	5.56	3.31	2.63	0	0	0	2.09	0	0	0	0	0	0	0	0	0	0	0	0
	4	L	11.23	5.49	4.47	5.22	0	0	6.12	0	0	0	0	0	0	0	0	0	0	0	0	0
		W	6.9	3.61	3.73	2.51	0	0	2.89	0	0	0	0	0	0	0	0	0	0	0	0	0
	9	L	9.93	5.75	5	3.87	0	0	5.21	0	0	0	0	0	0	0	0	0	0	0	0	0
		W	6.01	4.45	4.11	2.54	0	0	3.52	0	0	0	0	0	0	0	0	0	0	0	0	0
	14	L	8.3	4.86	4.4	4.17	0	0	5	0	0	0	0	0	0	0	0	0	0	0	0	0
		W	7.11	3.89	3.83	2.45	0	0	3.5	0	0	0	0	0	0	0	0	0	0	0	0	0
		No.	0	1	3	4	5	7	9	10	14	15	17	18	19	20	22	23	24	25	27
Body Weight (g)	A	21	20.6	19.8	20.2	20.3	20	20.4	20.2	19.3	20.3
		3	19.3	19.2	19.2	19.4	19.2	19.3	19.3	19.3	19.4
		8	20.2	20.6	20.7	20.6	20.1	20.5	20.1	20.3	21
		23	19.8	19.8	20.1	20.1	19.7	20.6	19.6	18.3	19.9
		18	20.1	21.2	22.2	19.5	21	21.1	20.8	20.9	20.8
		30	18.5	17.7	18.2	18	18.1	18.3	18.2	17.9	18.1
		mean	19.75	19.7167	20.1	19.65	19.62	19.96	19.6	19.6333	20.2333
		No.	0	1	3	4	5	7	9	10	14	15	17	18	21	25	28	32	35	38	41	42	45	47	49	52
	B	11	20.7	20.7	21.3	21.5	21	20.9	21.2	21.9	21.5	22.1	22.7	23	23.4	24.3	23.4	24.3	24.5	25.2	23.8	24.7	24.7	24.5	24.4	24.4
		24	21	21	22	21.8	21.7	21	20.8	20.8	18.8	20.1	20.8	21.3	21.4	22.5	21.6	22.7	22.1	22.9	24	22.9	22.9	22.9	23.2	22.8
		26	20.4	19.7	20.4	20.1	19.2	19.6	19.6	20.1	19.6	20.1	20.7	20.7	21.2	21.3	20.5	21.9	21.9	22.7	21.8	22.4	22.4	21.7	22.1	22
		28	19.3	19.1	19.9	19.8	19.3	19.6	19.4	19.5	19.3	19.7	20	20.3	20.3	19.8	20.5	21.1	21.2	21.7	21	21.2	21.2	21.5	21.7	21.1
		29	19.7	19.2	19.8	20	19.5	19.2	19.3	19.7	20	20.5	20.6	20.9	20.9	21	21.7	22.6	22.4	23.3	22.8	22.5	22.5	23	22.8	22.3
		10	19.9	19.6	19,8	19.9	18.8	19.2	19.7	19.8	19.5	19.9	20.8	20.8	21.2	21.3	21.5	22	22.2	22.2	22.3	21.9	21.9	21.7	21.6	21.5
		mean	20.1667	19.8833	20.68	20.5167	19.7	19.72	19.76	20.3	19.7833	20.4	20.9333	21.1667	21.4	21.7	21.5333	22.4333	22.3833	23	22.6167	22.6	22.6	22.55	22.6333	22.35
		No.	0	1	3	4	5	7	9	10	14	15	17	18	21	25	28	32	35	38	41	42	45	47	49	52
	C	1	20.1	19.7	19.7	20	19.6	19.4	18.9	19.2	20	19.6	20.4	20.7	20.9	21	21.1	21.2	21	21.7	21.7	21.5	21.5	21.3	21.9	21.6
		12	19.9	19	19.4	19.7	19	19.4	18.9	19.4	18.6	19.1	20	20.2	20.2	21	20.9	21.7	21.7	21.6	22.2	21.9	21.9	21.7	22.5	22.3
		22	20.2	19.5	19.5	19.2	18.8	19.1	18.7	17.2	18.6	17.6	18.9	19.8	19.8	21.1	21.3	21.8	20.7	20.6	21.4	22.2	22.2	21.3	22.5	22.1
		13	22	21.9	22.5	22.7	22.3	22.3	22.1	22.2	23	22.2	23	23.6	23.5	24	24.1	24.2	24.1	23.9	24.7	24	24	24	24.2	24.6
		27	20.2	19.7	21.3	21.4	21.5	21.4	20.6	22	21	20.9	21.8	22.6	21.7	22.9	21.4	22.5	21.9	22.5	21.7	21.1	21.1	21.1	21.9	21.7
		15	21.7	20.8	21.3	21.5	21.3	20.7	20.5	20.9	20.8	20.9	21	22	21.6	22.4	22.2	22.3	22.7	22.4	21.6	21.6	21.6	22	22.9	23.5
		15	20.6833	20.1	20.8	20.75	20.58	20.58	20.16	20.15	20.3333	20.05	20.85	21.4833	21.2833	22.0667	21.8333	22.2833	22.0167	22.1167	22.2167	22.05	22.05	21.9	22.65	22.6333
		No.	0	1	3	4	5	7	9	10	14	15	17	18	21	25	28	32	35	38	41	42	45	47	49	52
	D	6	20.2	19.6	19.8	19.6	19	19.8	19.1	19.4	19	19.4	20.2	20.4	21	20.8	20.5	20.1	20.3	20	20.9	20.9	20.9	20.7	21.1	20.9
		2	21.9	21.4	21.4	21.8	21.3	21.5	21.1	21.4	21.5	21.9	22.3	22.9	23.7	23	23.5	23.1	23.8	23.9	24.3	24.1	24.1	24.5	24.6	24.6
		7	22.5	21.5	21.8	21.4	21.1	21.5	21.3	21.9	21.5	21.8	22.8	22.8	23.4	23.5	23.7	23	23.7	23.7	24.7	24.7	24.7	24.3	25.1	24.8
		4	20.3	19.4	19.5	19.7	19.3	19.3	19.1	19.1	19.5	20.2	20.1	20.3	23.6	20.8	20.8	21	21.4	21.8	21.9	22.1	22.1	21.8	22.6	22.1
		9	20.3	18.9	19	19.1	18.4	18.9	18.6	19	18.5	19.3	19.5	19.7	20.3	19.9	19.7	20.2	20.5	20.5	20.9	21.3	21.3	21.6	21.4	21.3
		14	19.5	19	19	19	18.3	18.3	18	17.8	17.6	18	19	19.3	19.8	19.7	19.9	19.5	19.5	19.6	20.5	20.4	20.4	20.6	20.9	20.5
		mean	20.7833	19.9667	20.0833	20.1	19.5667	19.8833	19.5333	19.7667	19.6	20.1	20.65	20.9	21.9667	21.2833	21.35	21.15	21.5333	21.5833	22.2	22.25	22.25	22.25	22.6167	22.3667
[truncated: 1 more columns]

## Sheet: Fig S9B
																															Tumor size (mm3)
Tumor size (mm)																															LWW/2
		No.	0	3	4	7	10	13																								0	3	4	7	10	13
A	16	L	8.6	8.59	8.79	9.73	11.4	11.83																						A	21	169.585	223.891	281.984	357.309	496.179	580.901
Vehicle		W	6.28	7.22	8.01	8.57	9.33	9.91																							3	239.719	205.198	246.657	329.42	459.229	555.717
	2	L	10.94	9.45	10.7	12.78	13.56	14																							8	185.914	281.516	369.794	693.947	847.036	879.829
		W	6.62	6.59	6.79	7.18	8.23	8.91																							23	175.969	265.004	252.45	645.572	787.432	946.225
	27	L	8.91	10.09	10.84	13.34	14.88	14.92																							18	205.826	192.051	262.472	346.8	486.597	622.884
		W	6.46	7.47	8.26	10.2	10.67	10.86																							30	160.127	177.511	297.131	498.783	706.771	699.687
	30	L	7.84	8.87	9	11.09	12.51	14.26																							mean	189.523	224.195	285.081	478.638	630.541	714.207
		W	6.7	7.73	7.49	10.79	11.22	11.52																							sd	29.1335	41.2909	45.5705	160.623	170.538	162.913
	21	L	7.62	7.43	8.9	9.6	11.83	12.84
		W	7.35	7.19	7.68	8.5	9.07	9.85
	15	L	7.58	7.98	9.45	12.02	12.7	12.79																							LWW/2
		W	6.5	6.67	7.93	9.11	10.55	10.46																								0	3	4	7	10	13	17	21	25	28	32	35	38
																														B	11	165.635	30.8234	46.0198	12.6154	0	0	0	0	0	0	0	0	0
																															24	221.079	51.1855	45.8557	13.0996	0	0	0	0	0	0	0	0	0
		No.	0	3	4	7	10	13	17	21	25	28	32	35	38																26	222.382	43.5592	23.3959	7.94806	0	0	0	0	0	0	0	0	0
B	28	L	8.32	4.81	5.37	3.82	0	0	0	0	0	0	0	0	0																28	167.339	50.1126	32.8318	19.3358	0	0	0	0	0	0	0	0	0
Alectinib		W	6.31	3.58	4.14	2.57	0	0	0	0	0	0	0	0	0																29	180.12	85.2668	30.056	13.0212	0	0	0	0	0	0	0	0	0
	12	L	8.32	6.18	5.03	3.39	0	0	0	0	0	0	0	0	0																10	182.484	72.5772	23.9138	3.27928	0	0	0	0	0	0	0	0	0
		W	7.29	4.07	4.27	2.78	0	0	0	0	0	0	0	0	0																mean	189.84	55.5874	33.6789	11.5499	0	0	0	0	0	0	0	0	0
	13	L	7.68	5.01	4.43	2.67	0	0	0	0	0	0	0	0	0																sd	25.5956	19.8836	10.1539	5.43505	0	0	0	0	0	0	0	0	0
		W	7.61	4.17	3.25	2.44	0	0	0	0	0	0	0	0	0
	8	L	7.05	4.82	4.62	4.13	0	0	0	0	0	0	0	0	0
		W	6.89	4.56	3.77	3.06	0	0	0	0	0	0	0	0	0																LWW/2
	20	L	7.93	6.48	5.2	3.52	0	0	0	0	0	0	0	0	0																	0	3	4	7	10	13	17	21	25	28	32	35	38
		W	6.74	5.13	3.4	2.72	0	0	0	0	0	0	0	0	0															C	10	249.19	52.363	38.6168	46.7493	30.8053	12.3611	0	30.8055	0	0	0	0	0
	5	L	7.24	5.76	4.7	1.98	0	0	0	0	0	0	0	0	0																2	171.409	81.9008	70.1546	15.6287	0	0	28.4429	0	0	0	0	0	0
		W	7.1	5.02	3.19	1.82	0	0	0	0	0	0	0	0	0																3	200.402	41.0218	59.5584	59.6778	36.8805	0	0	0	0	0	0	0	0
																															14	157.465	38.1761	46.6872	58.9154	40.8179	32.0501	39.7864	15.7212	0	15.1838	13.3108	14.5173	17.8825
																															5	198.456	44.998	66.5616	51.7037	46.7819	19.2	0	0	0	11.3175	15.6183	20.2615	16.4159
		No.	0	3	4	7	10	13	17	21	25	28	32	35	38																24	173.523	67.7224	78.0052	51.4083	56.1997	25.1473	0	23.471	10.5025	17.9608	20.7353	18.7729	15.9369
C	11	L	8.72	5.56	4.55	5.01	4.65	2.96	0	4.03	0	0	0	0	0																mean	191.741	54.3637	59.9306	47.3472	35.2475	14.7931	11.3716	11.6663	1.75042	7.41036	8.2774	8.92529	8.37256
Lorlatinib		W	7.56	4.34	4.12	4.32	3.64	2.89	0	3.91	0	0	0	0	0																sd	32.682	17.1377	14.866	16.2958	19.328	13.1759	17.9782	13.6412	4.28764	8.38743	9.3805	9.9573	9.19406
	17	L	7.87	6.2	5.82	3.45	0	0	4.95	0	0	0	0	0	0
		W	6.6	5.14	4.91	3.01	0	0	3.39	0	0	0	0	0	0
	1	L	8.11	4.81	5.17	5.29	4.68	0	0	0	0	0	0	0	0																LWW/2
		W	7.03	4.13	4.8	4.75	3.97	0	0	0	0	0	0	0	0																	0	3	4	7	10	13	17	21	25	28	32	35	38
	29	L	7.57	4.52	5.05	5.03	4.65	4.51	5.1	3.38	0	3.16	3.42	3.73	3.87															D	21	163.584	30.6999	32.8034	12.7928	0	0	21.8458	0	0	0	0	0	0
		W	6.45	4.11	4.3	4.84	4.19	3.77	3.95	3.05	0	3.1	2.79	2.79	3.04																8	226.97	39.0063	14.5779	12.433	0	0	0	0	0	0	0	0	0
	14	L	8.66	4.89	6.21	5.49	5.18	3.87	0	0	0	2.95	3.38	4.11	4.31																9	180.084	71.7995	52.8388	17.6555	0	0	0	0	0	0	0	0	0
		W	6.77	4.29	4.63	4.34	4.25	3.15	0	0	0	2.77	3.04	3.14	2.76																20	217.485	49.8794	25.4898	39.8681	0	0	0	0	0	0	0	0	0
	25	L	8.04	5.83	5.39	5.1	4.94	4.3	0	3.99	3.06	3.53	3.63	3.76	3.79																11	167.835	66.5163	26.8649	14.22	0	0	0	0	0	0	0	0	0
		W	6.57	4.82	5.38	4.49	4.77	3.42	0	3.43	2.62	3.19	3.38	3.16	2.9																12	183.832	43.2823	27.93	31.5514	0	0	0	0	0	0	0	0	0
																															mean	189.965	50.1973	30.0841	21.4201	0	0	3.64096	0	0	0	0	0	0
																															sd	26.2591	16.0392	12.6627	11.5255	0	0	8.9185	0	0	0	0	0	0
		No.	0	3	4	7	10	13	17	21	25	28	32	35	38
D	7	L	7.31	4.32	4.08	4.16	0	0	4.92	0	0	0	0	0	0
Gilteritinib		W	6.69	3.77	4.01	2.48	0	0	2.98	0	0	0	0	0	0
	22	L	8.83	5	4.28	3.04	0	0	0	0	0	0	0	0	0
		W	7.17	3.95	2.61	2.86	0	0	0	0	0	0	0	0	0
	9	L	8.12	5.27	5.06	3.47	0	0	0	0	0	0	0	0	0
		W	6.66	5.22	4.57	3.19	0	0	0	0	0	0	0	0	0
	18	L	8.14	5.2	4	4.79	0	0	0	0	0	0	0	0	0
		W	7.31	4.38	3.57	4.08	0	0	0	0	0	0	0	0	0
	19	L	7.5	5.75	5.28	3.16	0	0	0	0	0	0	0	0	0
		W	6.69	4.81	3.19	3	0	0	0	0	0	0	0	0	0
	10	L	7.79	4.66	4.56	4.37	0	0	0	0	0	0	0	0	0
		W	6.87	4.31	3.5	3.8	0	0	0	0	0	0	0	0	0
		No.	0	1	4	5	7	9	10	14
Body Weight (g)	A		18.5	19.1	19.4	19	19.2	18.9	19.1	19.2
			19.8	20	20.4	19.5	20.1	19.7	20.3	20.4
			18	18.5	19.4	19.2	19.6	19.5	19.8	21
			18.5	19.4	19.3	19.6	19.5	19.7	19.7	19.1
			18	18.4	19.3	18.8	19	18.7	18.6	19
			17	17.7	18.5	18.2	18.2	18.3	18.1	18.5
		mean	18.3	18.85	19.3833	19.06	19.28	19.18	19.7333	20.2
		No.	0	1	4	5	7	9	10	14	15	17	18	21	25	28	32	35	38
	B		18.4	19.1	19.4	19.1	19.2	19	19.5	18.5	19	19.8	19.9	20	20.2	20.2	20.4	20.9	21.5
			19.5	19.7	20.4	19.9	19.7	20	20.4	19.9	20.2	21.4	21.4	21.6	21.8	21.1	20.2	22.3	23.4
			18.1	18.9	19	18.7	18.6	18.1	19	18.7	19.2	20.1	20.6	20.7	21.3	20.1	21.4	21.8	22.4
			19.7	20.4	21.1	20.9	21	21.4	21.8	21.8	22.2	22.7	23	23.1	23.7	23.8	24.1	24.4	24.4
			18	18.6	19.1	18.7	18.1	18.1	18.8	18.8	19.2	20.7	20.6	21	21.1	21	21.3	21.9	22.9
			16.7	17.2	17.3	17.2	17.4	17.6	17.5	17.2	18.3	18.5	18.8	18.4	18.7	18.9	19.1	19.3	19.7
		mean	18.4	18.9833	19.3833	19.08	18.96	19.04	19.5	19.15	19.6833	20.5333	20.7167	20.8	21.1333	20.85	21.0833	21.7667	22.3833
		No.	0	1	4	5	7	9	10	14	15	17	18	21	25	28	32	35	38
	C		19.3	18.9	19.7	19	19	18.9	19.1	18.7	19.2	19.9	19.9	20.1	20.2	20.2	21.2	21.6	21.3
			17.9	18.4	18.7	17.9	18.2	18.2	18.4	18.6	18.9	19.6	19.7	20.3	20	20.2	21	21.3	21.8
			19.8	20.1	20.4	20.6	20.4	20.2	20.2	19.7	20.2	20.8	21	21.4	22	20.7	21.9	21.5	22.6
			18.4	19.4	19.7	19.1	19.4	20.1	19.6	19.3	20.7	21	20.8	21.7	22.2	21.5	22.7	22.3	23.1
			19.6	20.5	20.5	19.9	20.2	18.8	20.3	20	20.5	20.9	21.1	20.9	21.3	20.5	21.2	20.8	21.2
			17.4	18	18.5	18.2	18.9	18.7	19	18.3	18.5	18.9	19.1	19	19.6	19.6	20.1	20	20.5
		15	18.7333	19.2167	19.5833	19.14	19.42	19.2	19.4333	19.1	19.6667	20.1833	20.2667	20.5667	20.8833	20.45	21.35	21.25	21.75
		No.	0	1	4	5	7	9	10	14	15	17	18	21	25	28	32	35	38
	D		19.2	19.7	19.7	19.3	19.5	18.9	19.1	19.5	19.6	20.6	21	21.5	21.5	21.3	21.1	21.9	21.7
			20.2	20.4	20.9	20.7	20.7	20.1	20.3	19.9	20.7	21.2	21.6	22.1	22.2	22.3	21.6	22	22.6
			18.6	19.4	19.5	18.8	19	18.3	18.7	18.5	18.9	19.5	19.6	20.3	20.4	20.1	20.4	21	21.1
			18.7	19.1	19.8	19	19	18	18.3	18.4	18.8	19.2	19.6	20.1	20.2	19.8	20.1	20.6	21
			19.3	19.8	20	19.2	20.2	19.7	19.9	19.6	19.7	20.4	20.7	21.2	21.5	21.2	21.6	21.4	21.6
			18.8	18.8	19.2	18.7	19	18.4	18.6	18.6	19.5	19.7	20	20	20.4	19.9	20.4	20.6	20.9
		mean	19.1333	19.5333	19.85	19.28	19.58	18.9	19.15	19.0833	19.5333	20.1	20.4167	20.8667	21.0333	20.7667	20.8667	21.25	21.4833

## Sheet: Fig S15A,B
																																									Tumor size (mm3)
Tumor size (mm)																																									LWW/2
		No.	0	2	3	4	5	6	9	11	13	16	18	20																												0	2	3	4	5	6	9	11
A	7	L	6.25	7.2	7.76	7.55	7.65	8.13	9.69	10.39	10.92	12.78	12.65	12.46																										A	7	87.12	118.198	131.425	146.989	146.559	161.852	303.909	363.076
Vehicle		W	5.28	5.73	5.82	6.24	6.19	6.31	7.92	8.36	9.41	11.14	12.02	12.3																											6	111.19	271.622	232.277	275.766	320.415	399.572	415.076	419.832
	6	L	7.57	9.43	9.59	9.65	9.84	10.78	11.49	11.9	12.46	12.82	13.12	13.42																											28	56.8828	73.3482	63.9713	60.0426	74.5941	86.2434	91.2132	115.978
		W	5.42	7.59	6.96	7.56	8.07	8.61	8.5	8.4	7.92	9.46	9.3	9.05																											25	147.907	235.066	158.411	228.278	257.753	229.396	394.212	507.978
	28	L	5.33	5.64	5.53	5.3	5.56	5.62	5.88	6.53	6.46	8.12	8.79	9.88																											12	241.627	158.884	125.827	140.686	197.488	188.386	278.126	408.342
		W	4.62	5.1	4.81	4.76	5.18	5.54	5.57	5.96	6.02	7.09	8.66	9.38																											17	138.956	185.837	168.249	146.572	124.545	184.345	296.589	336.324
	25	L	6.98	7.95	7.43	8.16	8.26	8.07	9.5	10.82	10.83	11.79	12.37	12.81																											mean	130.614	173.826	146.694	166.389	186.892	208.299	296.521	358.588
		W	6.51	7.69	6.53	7.48	7.9	7.54	9.11	9.69	10.26	11.75	12.16	12.32																											sd	63.8716	73.3105	55.5662	75.5418	90.6495	104.934	115.016	132.604
	12	L	5.4	8.24	8.38	8.54	9.92	9.77	11.45	11.97	12.68	14.26	14.72	14.88
		W	9.46	6.21	5.48	5.74	6.31	6.21	6.97	8.26	8.65	10.44	11.58	10.88
	17	L	7.42	8.77	7.94	7.27	7.18	7.95	9.8	9.31	10.37	12.32	12.82	14.23																											LWW/2
		W	6.12	6.51	6.51	6.35	5.89	6.81	7.78	8.5	9.31	10.82	10.97	11.02																												0	2	3	4	5	6	9	11
																																								B	30	133.242	161.64	148.171	120.539	163.542	136.306	111.615	90.0951
																																									24	128.863	87.4035	98.5581	93.3232	80.8894	83.4273	75.3452	76.6461
		No.	0	2	3	4	5	6	9	11	13	16	18	20	23	25	26	27	30	32	33	34	37	38	39																15	140.565	192.341	165.56	142.137	116.072	150.788	109.106	105.471
B	30	L	8.06	9.01	8.15	8.78	8.32	8.16	8.13	8.02	8.32	8.2	7.87	8.53	8.65	7.87	8.02	6.86	6.98	7.35	7.78	7.03	6.44	6.8	6.99																4	103.95	74.7499	52.9203	28.6286	36.0677	26.7816	16.4921	17.939
Gilteritinib		W	5.75	5.99	6.03	5.24	6.27	5.78	5.24	4.74	4.87	5.6	5.68	5.89	6.34	5.3	5.04	5.14	4.67	4.93	4.84	4.82	4.51	5.25	5.92																9	113.025	54.3579	42.5178	53.4682	47.4141	52.5165	60.5502	52.6654
	24	L	6.77	6.54	6.54	6.57	5.96	5.94	6.15	6.91	6.46	5.91	6.3	6.87	7.37	6.56	6.39	6.04	6	6.88	6.65	5.95	6.38	6.9	7.75																20	74.8535	109.228	82.7847	67.6712	81.9986	99.2873	110.119	80.9843
		W	6.17	5.17	5.49	5.33	5.21	5.3	4.95	4.71	4.7	5.67	5.66	6.13	5.67	5.31	5.26	5.19	4.85	5.48	5.66	5.27	5.64	5.72	6.7																27	73.3308	73.5907	85.7194	53.8045	73.2982	95.6696	95.6621	88.5246
	15	L	7.22	7.4	7.91	7.05	6.47	7.77	6.6	7.05	7.51	7.86	7.43	8.27	8.22	8.32	8.47	8.36	7.67	8.73	8.61	8.22	8.52	8.34	9.58																mean	109.69	107.616	96.6044	79.9388	85.6117	92.1109	82.6986	73.1894
		W	6.24	7.21	6.47	6.35	5.99	6.23	5.75	5.47	5.81	5.98	6.12	6.58	6.88	6.98	6.68	6.54	6.43	6.91	7.34	6.72	7.12	7.16	7.9																sd	27.2495	50.9614	45.7546	40.5443	43.0147	43.5344	35.0747	29.1823
	4	L	6.31	7.35	5.25	4.05	4.6	5.04	4.33	3.96	4.07	4.77	4.75	4.95	3.01	4.07	4.96	3.9	4.27	3.36	4.02	4.11	3.98	4	4.56
		W	5.74	4.51	4.49	3.76	3.96	3.26	2.76	3.01	3.26	3.57	3.94	4.25	2.34	2.85	3.38	3.3	3.18	2.99	3.52	3.01	3.12	3.57	3.69
	9	L	6.45	5.49	5.21	4.8	5.25	5.5	5.39	5.75	6.03	5.32	6.12	5.97	6.28	5.35	5.61	5.62	5.13	5.69	6.01	5.72	5.7	6.45	6.5																LWW/2
		W	5.92	4.45	4.04	4.72	4.25	4.37	4.74	4.28	4.71	4.64	4.65	5.38	4.96	4.89	4.44	4.62	4.37	4.96	5.67	5.58	5.03	5.24	5.82																	0	2	3	4	5	6	9	11
	20	L	5.37	6.34	6.03	5.66	6.38	6.47	6.37	5.68	6.33	5.93	6.6	6.09	6.8	6.74	6.9	7	6	6.69	7.16	7.03	6.91	7.78	7.6															C	1	139.425	113.367	130.629	103.251	117.419	101.559	97.8318	91.3587
		W	5.28	5.87	5.24	4.89	5.07	5.54	5.88	5.34	4.72	5.74	5.06	5.79	5.86	5.67	5.88	5.53	5.44	6.02	6.2	6.39	5.94	6.37	6.85																8	157.951	159.381	110.015	93.8043	144.96	126.453	131.652	102.314
	27	L	5.89	6.13	6.22	5.13	6.31	6.66	6.76	6.97	6.76	6.27	5.95	6.85	6.77	7.2	6.99	6.59	6.02	6.91	7.11	6.66	6.7	6.53	7.41																13	163.115	121.264	141.671	142.055	104.815	110.259	149.046	116.571
		W	4.99	4.9	5.25	4.58	4.82	5.36	5.32	5.04	4.62	5.22	4.97	5.01	5.44	5.55	5.7	5.12	5	5.18	5.38	5.33	5.06	5.11	5.74																10	122.463	95.3741	76.948	76.5486	68.467	58.2042	59.4887	40.482
																																									5	160.38	167.331	121.478	101.935	102.469	96.3689	97.5471	101.199
																																									19	87.1949	104.875	66.625	72.3606	49.5112	68.7615	55.8701	49.5023
		No.	0	2	3	4	5	6	9	11	13	16	18	20	23	25	26	27	30	32	33	34	37																		3	102.621	81.6249	79.081	79.302	60.6816	59.7755	75.5622	79.0677
C	1	L	6.6	6.74	6.93	6.68	6.48	7.07	6.71	6.68	6.45	6.84	7.04	7.44	7.7	8.87	8.39	8.46	8.32	8.88	8.48	8.68	9.11																		11	95.2887	82.1632	79.4853	46.2863	41.1651	38.1847	35.2256	37.4895
Alectinib		W	6.5	5.8	6.14	5.56	6.02	5.36	5.4	5.23	5.07	5.68	5.84	6.77	6.84	8.01	7.75	7.65	7.29	7.79	8.29	8.49	8.74																		22	114.115	121.961	62.5314	55.6302	68.9502	107.408	62.951	62.1326
	8	L	8.01	7.34	6.82	6.41	6.82	7.29	7.03	6.74	6.3	6.7	7.37	7.18	8.01	8.69	8.37	8.22	8.09	9.28	8.71	9.09	9.52																		23	85.9111	101.035	53.2267	56.3213	59.175	77.1587	60.5811	66.19
		W	6.28	6.59	5.68	5.41	6.52	5.89	6.12	5.51	4.91	5.65	5.54	5.9	5.88	6.68	6.62	6.56	6.48	6.71	6.77	6.52	7.35																		29	70.1164	152.341	89.7329	64.9756	86.4709	96.8032	74.6326	79.2719
	13	L	10.44	9.51	9.1	8.9	8.22	7.37	10.11	9.75	9.83	9.98	11.23	11.5	13.23	14.02	14.05	14.21	13.52	14.58	14.62	14.3	15.24																		32	85.5816	65.1502	71.7671	36.8999	16.5393	36.2501	12.0737	25.3392
		W	5.59	5.05	5.58	5.65	5.05	5.47	5.43	4.89	5.4	4.99	5.57	6.05	6.67	7.14	7.71	7.42	7.57	8.08	8.38	8.35	8.82																		mean	115.347	113.822	90.2658	77.4475	76.7186	81.4321	76.0385	70.9098
	10	L	7.06	5.83	5.78	5.75	5.68	5.8	5.1	4.84	4.62	5.3	5.99	6.19	6.67	7.23	8.39	8.2	9.13	10.12	10.18	10.77	11.73																		sd	32.9074	32.3843	28.7576	29.2797	35.9043	29.3817	38.389	28.9518
		W	5.89	5.72	5.16	5.16	4.91	4.48	4.83	4.09	3.79	4.97	5.23	5.33	5.16	5.04	5.46	5.83	6.74	7.48	7.87	8.69	9.65
	5	L	8.91	8.54	8.24	7.9	7.16	7.93	7.65	7.26	8	9.4	9.81	10.31	11.37	12.11	7.62	8.39	9.16	9.66	10	10.04	11.02
		W	6	6.26	5.43	5.08	5.35	4.93	5.05	5.28	4.86	6.79	6.23	6.53	6.82	7.19	7.56	7.6	8.47	9.13	9.47	9.38	10.24
	19	L	6.4	6.15	5.33	5.72	4.89	5.59	5.08	5.43	5.47	6.18	5.98	6.32	7.34	7.56	11.02	12.51	13.81	14.65	15.11	15.43	16.46
		W	5.22	5.84	5	5.03	4.5	4.96	4.69	4.27	4.55	5.15	5.33	5.89	6.67	6.89	8.08	8.83	9.57	10.08	10.97	11.12	12.95
	3	L	7.39	7.55	7.54	6.66	6.88	6.65	6.32	7.22	6.33	7.62	7.55	8.48	9.66	10.43	8.84	9.09	9.57	10.64	11.07	10.4	11.43																								25	26	27
		W	5.27	4.65	4.58	4.88	4.2	4.24	4.89	4.68	4.85	4.59	5.15	5.41	6.85	7.8	6.84	6.75	7.5	8.77	9.01	8.44	9.54																				C		→Alectinib	10	91.8268	125.06	139.354
	11	L	5.97	5.85	6.41	5.03	5.12	4.87	4.47	4.83	5.33	5.87	5.87	6.39	6.73	7.06	12.83	13.08	14.39	15	15.63	16.31	17.22																							19	179.445	359.728	487.695
		W	5.65	5.3	4.98	4.29	4.01	3.96	3.97	3.94	4.08	4.82	5.18	5.32	5.37	5.82	7.09	8.01	9.46	10.46	10.65	10.7	12.62																							3	317.281	206.792	207.082
	22	L	7.33	6.96	5.71	5.47	6.72	7.05	5.95	5.95	6.11	6.97	6.3	6.14	6.48	7.62	7.29	7.63	6.44	7.58	7.18	6.92	7.75																							29	183.793	136.147	155.825
		W	5.58	5.92	4.68	4.51	4.53	5.52	4.6	4.57	4.59	4.68	5.09	5.44	5.92	6.03	6.09	5.84	5.87	6.34	6.43	6.3	7.17																							5	313.02	217.755	242.303
	23	L	6.33	6.33	5.4	4.93	5.45	6.48	6.01	6.07	6.52	5.78	6.12	5.58	7.31	6.88	7.1	6.24	5.94	6.63	5.77	6.12	6.16																							11	119.57	322.47	419.607
		W	5.21	5.65	4.44	4.78	4.66	4.88	4.49	4.67	4.82	4.59	5.13	5.41	6.49	6.12	5.85	5.8	5.32	5.67	5.51	5.55	5.95																							mean	200.822	227.992	275.311
	29	L	6.57	7.58	6.02	6.01	6.18	7.16	6.7	6.91	6.92	8.27	8.41	8.11	8.19	8.49	7.27	7.22	8.1	8.97	9.38	9.18	10.62																							sd	86.9673	87.4312	131.931
		W	4.62	6.34	5.46	4.65	5.29	5.2	4.72	4.79	5.01	5.47	6.18	6.23	6.05	6.58	6.12	6.57	7.1	7.59	7.88	7.95	9.04																						→Gilteritinib	1	284.55	251.962	247.55
	32	L	6.33	6.58	5.37	4.73	3.42	4.6	3.24	5.14	6.19	6.74	7.13	5.8	6.86	4.93	5.11	5.53	5.87	5.8	5.95	5.15	5.16																							8	193.884	183.405	176.868
		W	5.2	4.45	5.17	3.95	3.11	3.97	2.73	3.14	4.99	3.36	3.98	4.01	5.9	4.06	3.51	3.8	3.22	3.31	3.46	3.68	3.59																							13	357.367	417.595	391.176
																																														22	138.535	135.186	130.113
																																														23	128.843	121.49	104.957
																																														32	40.6321	31.4779	39.9266
																																														mean	190.635	190.186	181.765
																																														sd	104.613	121.456	113.203
		No.	0	1	2	4	5	9	11	14	16	18
Body Weight (g)	A	7	19	19.2	19.3	19.8	19.7	19.1	19.1	18.9	18.3	19.8
		6	20.4	20.7	20.9	21.5	21.4	20.2	20.1	20.1	20.1	20.8
		28	19	19.9	19.2	19.6	19.6	19.1	19.2	19.5	19	19.3
		25	19.9	20.1	20.5	20.7	20.1	20.3	19.9	18.6	19.5	19.9
		12	20.6	21	20.1	20.6	20.3	20.4	20.2	19.9	19.7	20.8
		17	20.3	19.9	19.8	20.4	20.2	20.2	20.3	20.4	20.5	20.6
		mean	19.8667	20.1333	19.9667	20.4333	20.2167	19.8833	19.8	19.5667	19.5167	20.2
		No.	0	1	2	4	5	9	11	14	16	18	22	23	25	26	27	28	32	34	38	39
	B	30	18.7	18.6	18.2	18.2	18.2	17.8	18.3	19	19	19.5	19.6	20.1	20.2	20	19.4	19.9	20.1	20.4	20.8	21.4
		24	18.9	19.1	18.8	19.2	18	18.5	18.7	18.8	19.2	19.5	19.2	19,9	20.1	19.6	19.4	19.3	20.3	20.5	20.2	20.6
		15	18.3	19.7	19.4	20.3	20.1	19.4	19.6	19.9	19.5	20.1	19.9	20.6	20.7	20.8	20.2	20.4	20.8	20.8	21.3	21.2
		4	19.9	20.7	20.7	20.9	20.8	20.4	20.6	21.1	21	21.6	21.5	21.6	21.8	21.6	21.4	21.5	22.3	22.5	22.9	22.8
		9	20.8	20.9	20.8	20.6	20.6	20.9	21.2	21.6	21.3	22	21.1	22	22.1	22.2	22.4	22.1	22.8	23.1	23.1	23.2
		20	18.4	18.2	18.8	18.7	18.8	19.2	19	18.7	20.2	19.6	19.3	19.7	19.9	19.6	19.5	19.1	19.3	19.6	19.7	19.7
		27	19.4	19.6	19.7	20	20.1	19.8	19.7	19.9	19.6	20.5	20.8	20.9	21.2	21.1	20.3	20.2	21	21.6	21.8	21.9
		mean	19.2	19.5429	19.4857	19.7	19.5143	19.4286	19.5857	19.8571	19.9714	20.4	20.2	20.8167	20.8571	20.7	20.3714	20.3571	20.9429	21.2143	21.4	21.5429
		No.	0	1	2	4	5	9	11	14	16	18	22	23	25				25	26	27	28	32	33	34	38
	C	1	18.3	18.7	19.6	19.6	18.6	19.3	19.9	19.7	20.3	20.6	20.4	20.4	21		→Alec	10	23.1	23.1	23.2	22.6	20.2	22.8	20.7	23.5
		8	19.9	20.5	20.8	20.7	20.7	20.8	20.2	20.8	21.5	21.6	21.8	21.4	21.4			19	19.1	18.9	18.5	18.4	21,6	18.4	22.2	17.5
		13	17.1	17.8	18.2	18.6	18.4	18.3	18.7	18.3	19	19.7	19	18.8	18.6			3	22.3	22	21.9	21.7	18.9	21.9	18.6	21.4
		10	21.9	22.1	22.8	22.3	22.4	22.1	22.6	22.7	23	23.4	22.8	23.2	23.1			29	22	21.4	21.1	21	22.1	20.1	22.2	21.3
		5	19.4	20	20.3	20.7	20.8	20.6	21.5	20.8	21.7	22.2	21.9	22.1	21.2			5	21.2	22.2	21.4	21	21.2	21.8	21.6	21.5
		19	18.9	19.6	19.5	19.3	19.7	19.3	19.2	19.7	20	20.4	19.6	19.8	19.1			11	21.6	21.2	20.8	21.1	19.4	19.5	19.4	20.3
		3	19.1	19.7	20.1	20.9	20.5	20.5	20.6	20.3	21	21.1	21.3	21.9	22.3				21.55	21.4667	21.15	20.9667	20.36	20.75	20.7833	20.9167
		11	19.5	19.5	19.7	19.9	19.9	20.8	20.8	21	21	21.5	20.8	21.4	21.6		→Gilteri	1	21	21.3	20.2	19.8	23.3	20.7	23.3	20.7
		22	19.2	19.5	20	20.3	20.6	20.6	21.1	20.6	21.5	22.2	21.4	22.1	21.9			8	21.4	21.3	21.4	21	18.8	21.7	18	22.1
		23	19.8	20.2	20.2	20.3	18.4	20.7	21	20.4	21.1	21.9	20.7	21.9	22			13	18.6	18.8	18.3	18	21.6	18.8	22.4	18.4
		29	20.1	20.7	20.6	21.1	20.8	20.3	20.6	20.5	20.7	21.6	20.8	21.4	22			22	21.9	21.8	21.3	21.4	20	22.2	20.4	21.6
		32	19.2	19.2	19	18.9	18.7	18.5	17.1	18.5	18.7	19.3	20.7	21.9	20.3			23	22	21.5	19.2	20.7	21.7	21.5	22	21.4
		mean	19.3667	19.7917	20.0667	20.2167	19.9583	20.15	20.275	20.275	20.7917	21.2917	20.9333	21.3583	21.2083			32	20.3	19.3	19	18.8	19.6	19.3	20.1	18.9
																			20.8667	20.6667	19.9	19.95	20.8333	20.7	21.0333	20.5167
[truncated: 15 more columns]

## Sheet: Fig S15C
																																							Tumor size (mm3)
Tumor size (mm)																																							LWW/2
		No.	0	1	2	3	5	6	7	8	9	12	14	15	16	19	21																							0	1	2	3	5	6	7	9	12	14
A	1	L	6.56	6.55	6.64	6.75	7.81	9	9.09	9.66	9.58	11.6	11.71	12.74	13.21	14.67																						A	1	98.8595	130.398	133.449	140.408	185.379	232.632	265.985	350.981	604.616	605.576
Vehicle		W	5.49	6.31	6.34	6.45	6.89	7.19	7.65	8.11	8.56	10.21	10.17	10.7	10.76	12.17																							2	218.98	270.252	344.047	528.93	651.486	629.066	718.453	1028.59
	2	L	10.43	11.19	13.2	13.06	15.13	15.26	16.83	17.31	17.22																												8	135.47	179.931	181.252	297.61	407.877	456.641	497.967	624.178	1030.07	1307.5
		W	6.48	6.95	7.22	9	9.28	9.08	9.24	10.29	10.93																												10	93.6036	93.7165	140.92	160.019	287.677	296.128	248.033	372.388	334.203	415.378
	8	L	8.31	8.65	8.58	9.91	11.7	11.74	12.89	13.37	14.59	16.22	17.92																										11	135.504	122.735	151.24	234.824	421.548	374.149	384.86	464.513	758.941	899.86
		W	5.71	6.45	6.5	7.75	8.35	8.82	8.79	9.55	9.25	11.27	12.08																										12	62.2932	49.1039	85.0408	115.047	127.118	128.636	131.956	157.556	245.09	388.178
	10	L	6.42	7.15	7.7	9.04	9.53	10.39	10.27	11.54	12.4	13.68	14.27	14.99	15.11	15.66	15.74																						mean	124.118	141.023	172.658	246.14	346.847	352.875	374.542	499.701	594.585	723.299
		W	5.4	5.12	6.05	5.95	7.77	7.55	6.95	6.52	7.75	6.99	7.63	8.17	8.3	9.3	9.53																						sd	54.1271	76.6139	89.5861	153.967	189.718	176.331	209.882	300.616	290.991	388.614
	11	L	8.55	8.94	8.93	10.4	12.6	12.82	13.05	13.64	14.23	16	17.13	18.47	18.11
		W	5.63	5.24	5.82	6.72	8.18	7.64	7.68	7.85	8.08	9.74	10.25	10.23	11.08
	12	L	5.43	5.19	6.29	6.61	6.7	6.78	7.38	7.77	7.99	9	10.4	11.68	11.87	13.26	13.54																						LWW/2
		W	4.79	4.35	5.2	5.9	6.16	6.16	5.98	6.51	6.28	7.38	8.64	9.51	9.71	11	12.32																							0	1	2	3	5	6	7	9	12	14
																																							7	89.1325	79.9116	88.7662	75.301	86.7685	73.6303	90.0714	92.7615	55.6592	46.098
																																							9	134.188	127.218	159.463	111.683	88.7964	107.377	77.7432	105.857	65.127	64.4812
		No.	0	1	2	3	5	6	7	8	9	12	14	15	16	19	21	23	26	30	33	35	37	40															3	164.122	136.794	125.1	84.9547	71.5037	77.7826	53.3989	66.1235	67.2294	99.7291
B	7	L	8.28	7.72	8.39	6.76	7.14	7.47	7.69	9.15	6.68	5.91	6.22	6.44	6.28	5.23	6.29	6.18	4.14	5.24	4.88	5.25	5.04	4.34														B	4	164.093	122.21	155.755	123.75	100.269	136.457	149.724	114.761	64.418	106.405
Alectinib		W	4.64	4.55	4.6	4.72	4.93	4.44	4.84	6.9	5.27	4.34	3.85	3.82	3.79	4	4.12	4.32	3.42	4.06	3.91	3.57	3.23	3.11															5	67.1739	54.6513	64.3991	55.1492	75.8251	57.5125	51.671	47.1416	26.1455	27.1747
	9	L	7.26	7.26	8.01	7.66	6.67	6.68	6.17	6.91	7.05	6.05	5.99	5.87	5.74	5.22	5.93	5.83	5.46	5.65	5.79	5.02	4.39	4.06															6	129.658	82.4107	78.8392	106.264	102.669	81.375	91.2302	91.2254	56.9702	40.8556
		W	6.08	5.92	6.31	5.4	5.16	5.67	5.02	6.05	5.48	4.64	4.64	4.44	4.38	4.39	4.41	3.85	3.68	4.86	4.07	4.11	3.82	3.37															mean	124.728	100.533	112.054	92.8502	87.6385	89.0224	85.6398	86.3118	55.9249	64.1239
	3	L	8.43	7.21	7.02	6.61	6.7	6.1	5.67	6.58	6.8	6.41	7.32	6.47	5.52	6.24	5.13	5.05	5.34	4.34	3.63	3.59	3.64	3.63															sd	39.4837	32.7281	40.6058	25.6166	12.5492	28.2897	35.8145	25.2943	15.3139	32.5181
		W	6.24	6.16	5.97	5.07	4.62	5.05	4.34	5.04	4.41	4.58	5.22	5.19	4.44	5.52	5.11	4.38	3.59	3.73	3.39	2.99	3.23	3.32
	4	L	7.58	7.85	8.13	7.11	7.71	6.92	7.74	7.82	7.19	5.41	7.81	7.56	6.96	7.28	7.56	7.02	5.83	6.53	5.41	5.43	6.7	5.54
		W	6.58	5.58	6.19	5.9	5.1	6.28	6.22	5.88	5.65	4.88	5.22	6.19	5.49	4.55	5.79	5.41	4.96	4.68	4.26	4.23	4.81	4.39
	5	L	5.31	5.35	4.62	4.93	5.63	4.89	4.8	5.86	4.87	4.08	3.97	3.97	3.39	3.21	4.02	2.71	0	0	0	0	0	0
		W	5.03	4.52	5.28	4.73	5.19	4.85	4.64	4.91	4.4	3.58	3.7	2.55	2.86	3.2	2.78	2.48	0	0	0	0	0	0
	6	L	8.86	7.59	7.23	7.37	7.31	6.51	6.8	7.6	7.24	6.22	6.27	6.38	6.04	6.48	6.22	5.91	4.53	5.63	5.19	5.36	6.04	5.12
		W	5.41	4.66	4.67	5.37	5.3	5	5.18	4.89	5.02	4.28	3.61	3.96	3.57	3.85	3.95	3.83	3.14	3.9	4	3.15	3.44	2.64
		No.	0	1	2	3	4	7	8	9	14	16	17	19	21
Body Weight (g)	A	1	20.8	20.4	20.2	20.2	19.9	20.7	20.6	20.2	20.2	18.5	19.9	19.5
		2	19.5	20	20	19.5	19.4	20.3	20.4	20.2
		8	19.3	18.7	18.5	18.4	18.2	17.7	18.4	17.6	16.2
		10	17.9	17.4	18.5	18.4	18.5	18.2	18.3	18.2	18.4	20.6	17.8	17.1	16.4
		11	19.6	19.1	19.2	19.3	19.1	19.5	19.8	19.2	18.8	19
		12	19.2	19.1	18.9	18.6	18.7	18.9	19.1	18.2	19	18	19	18.9	19.5
		mean	19.3833	19.1167	19.2167	19.0667	18.9667	19.2167	19.4333	18.9333	18.52	19.025	18.9	18.5	17.95
		No.	0	1	2	3	4	7	8	9	14	16	19	21	21	22	23	25	28	29	30	31	35
	B	7	18.6	17.8	17.6	17	17	18	18.3	18.2	18.6	19.5	19.1	19.7	19.7	20.1	20.7	20.3	19.9	20.7	20.8	20.8	21
		9	19.3	19.3	19.7	19.7	20.2	19.9	20.3	20	20.6	20.4	21	20.9	21.3	21.5	21.9	22.2	21.7	21.3	21.9	22.2	22.1
		3	19.5	19.8	19.7	19.3	17.9	18.7	18.7	19.4	20.3	20.4	20.9	20.6	20.6	21.1	21.5	21.2	21.5	21.9	21.6	20.9	21.7
		4	19.7	20	20.1	19.8	19.9	19.8	20.3	19.7	20.4	20.3	20.9	21.1	21.4	21.6	22	21.4	21.7	22.3	21.8	21.5	22.3
		5	18.5	18.2	18.4	17.2	15.9	17.1	17.6	17.5	18.5	19	19.1	19.4	19.5	19.5	20	20.4	20.2	20.4	21.1	21.1	21.2
		6	20.3	21.2	21.3	21.2	21.4	21.3	21.9	21.6	21.6	21.5	22.2	22.1	22.1	22.2	22.6	22.6	22.6	23	23.2	23.1	22.9
		mean	19.3167	19.3833	19.4667	19.0333	18.7167	19.1333	19.5167	19.4	20	20.1833	20.5333	20.6333	20.7667	21	21.45	21.35	21.2667	21.6	21.7333	21.6	21.8667
			水田くん
[truncated: 11 more columns]

## Sheet: Fig S17A
																																		Tumor size (mm3)
Tumor size (mm)																																		LWW/2
		No.	0	2	5	7	9	12																											0	2	5	7	9	12
A	7	L	7.28	8.15	9.79	9.58	10.07	11.32																									A	7	159.521	235.992	307.046	381.123	501.488	724.005
Vehicle		W	6.62	7.61	7.92	8.92	9.98	11.31																										4	183.376	275.681	517.148	613.941	725.656	738.842
	4	L	8.17	8.68	10.97	11.71	12.06	11.78																										15	248.688	361.623	513.105	787.606	741.014	562.589
		W	6.7	7.97	9.71	10.24	10.97	11.2																										16	224.889	244.827	512.285	669.462	696.257	919.387
	15	L	8.01	10.73	11.02	12.38	13.19	12.26																										17	141.146	102.917	124.485	141.196	177.24	223.238
		W	7.88	8.21	9.65	11.28	10.6	9.58																										22	118.068	84.8643	105.311	200.496	201.84	222.284
	16	L	8.51	9.29	10.8	13.23	13.49	14.05																										mean	179.281	217.651	346.563	465.637	507.249	565.058
		W	7.27	7.26	9.74	10.06	10.16	11.44																										sd	50.012	105.798	196.663	264.54	260.877	288.22
	17	L	6.6	6.38	6.54	7.07	8.04	9.27
		W	6.54	5.68	6.17	6.32	6.64	6.94
	22	L	6.9	6.35	6.46	7.91	7.68	8.97																										LWW/2
		W	5.85	5.17	5.71	7.12	7.25	7.04																											0	2	5	7	9	12
																																	B	1	110.262	91.5712	182.657	131.338	155.483	161.956
																																		6	159.157	219.973	391.497	478.417	516.413	777.873
		No.	0	2	5	7	9	12																										13	142.306	232.06	506.189	574.752	497.279	749.72
B	1	L	6.4	5.84	7.35	6.9	7.91	8.62																										19	254.99	376.246	592.648	650.301	765.703	779.988
AMG510		W	5.87	5.6	7.05	6.17	6.27	6.13																										23	188.26	309.086	672.339	601.827	658.449	808.352
	6	L	8.02	9.03	10.94	11.58	11.42	13.82																										18	188.26	282.891	556.867	595.679	570.474	681.393
		W	6.3	6.98	8.46	9.09	9.51	10.61																										mean	173.872	251.971	483.699	505.386	527.3	659.88
	13	L	8.76	10.37	11.63	13.76	13.51	13.81																										sd	49.5041	96.7583	174.609	191.784	207.445	247.731
		W	5.7	6.69	9.33	9.14	8.58	10.42
	19	L	8.76	10.69	11.46	11.91	12.1	13.13
		W	7.63	8.39	10.17	10.45	11.25	10.9																										LWW/2
	23	L	8.83	9.88	12.95	12.74	13.74	14.72																											0	2	5	7	9	12	14	16	19	21	22	23	26	28
		W	6.53	7.91	10.19	9.72	9.79	10.48																									C	10	162.359	96.465	140.18	256.072	151.064	151.624	202.422	151.033	100.214	136.632	127.465	130.462	159.77	167.473
	18	L	8.83	10.36	12.11	12.82	13.48	13.71																										2	225.083	126.854	196.512	358.147	277.729	253.819	307.499	291.533	252.34	356.303	346.662	312.722	370.262	489.525
		W	6.53	7.39	9.59	9.64	9.2	9.97																										3	119.726	110.791	136.219	177.58	178.804	148.18	233.798	183.205	162.916	263.531	271.783	248.206	239.125	366.358
																																		14	139.3	92.0672	164.567	247.959	177.024	236.927	219.943	203.939	221.378	253.731	262.616	283.251	301.089	469.62
																																		5	244.61	161.808	165.784	245.418	194.89	215.306	299.82	241.968	215.12	250.07	260.18	306.809	214.489	428.396
		No.	0	2	5	7	9	12	14	16	19	21	22	23	26	28																		24	169.488	142.561	218.94	312.581	143.879	246.121	357.365	428.13	248.734	471.815	386.159	367.623	502.278	943.921
C	10	L	9.36	8.27	8.69	9.69	8.65	8.48	9.21	8.59	8.28	8.53	8.94	8.38	8.73	8.52																		mean	176.761	121.758	170.367	266.293	187.232	208.663	270.141	249.968	200.117	288.68	275.811	274.845	297.835	477.549
Gilteritinib		W	5.89	4.83	5.68	7.27	5.91	5.98	6.63	5.93	4.92	5.66	5.34	5.58	6.05	6.27																		sd	48.6932	27.2188	32.1708	62.171	48.1897	47.3219	60.5162	99.8974	58.5361	113.644	89.0368	80.8592	123.7	256.373
	2	L	8.88	9.24	7.93	9.64	9.06	8.28	9.42	9.39	8.49	9.68	10.04	9.58	10.47	10.78
		W	7.12	5.24	7.04	8.62	7.83	7.83	8.08	7.88	7.71	8.58	8.31	8.08	8.41	9.53
	3	L	7.37	8.07	6.93	9.18	8.16	8.07	9.02	9.03	8.03	9.37	9.05	8.92	8.71	9.93																		LWW/2
		W	5.7	5.24	6.27	6.22	6.62	6.06	7.2	6.37	6.37	7.5	7.75	7.46	7.41	8.59																			0	2	5	7	9	12	14	16	19	21	22	23	26	28
	14	L	7.39	6.63	7.16	9.23	8.59	9.4	9.77	8.42	9.14	10.21	10.16	9.53	9.48	10.32																	D	21	146.723	73.9968	84.6352	154.517	75.6012	79.8228	102.418	62.2189	74.1512	77.3797	74.6819	74.5112	101.349	123.372
		W	6.14	5.27	6.78	7.33	6.42	7.1	6.71	6.96	6.96	7.05	7.19	7.71	7.97	9.54																		8	93.3291	63.6643	75.5172	69.6091	66.3385	53.0749	82.9676	62.5957	57.1681	55.3963	56.2073	58.8747	59.8294	49.7783
	5	L	10.58	9.36	8.94	10.25	9.03	9.34	10.98	9.6	9.25	10.12	10.01	10.19	9.25	10.89																		9	201.244	138.54	128.622	260.999	155.576	110.31	130.49	102.935	92.4376	147.294	161.191	176.611	115.569	155.388
		W	6.8	5.88	6.09	6.92	6.57	6.79	7.39	7.1	6.82	7.03	7.21	7.76	6.81	8.87																		20	210.044	145.772	99.9831	155.509	128.233	98.7047	130.476	89.3043	71.9808	66.2541	78.5015	74.0972	73.3543	116.332
	18	L	8.25	8.36	8.81	8.86	8.02	9.71	9.8	9.67	9.06	10.39	10.74	9.43	11.69	14.25																		11	143.65	71.756	49.8202	67.6344	65.072	30.5381	31.9601	27.9124	25.4664	26.4659	54.1469	35.6174	31.2759	43.9325
		W	6.41	5.84	7.05	8.4	5.99	7.12	8.54	9.41	7.41	9.53	8.48	8.83	9.27	11.51																		12	292.721	298.764	283.883	320.74	220.674	113.607	189.05	139.146	171.517	194.499	217.672	202.339	144.629	194.234
				7.44																														mean	181.285	132.082	120.41	171.502	118.582	81.0095	111.227	80.6853	82.1202	94.5482	107.067	103.675	87.6678	113.839
																																		sd	69.2684	89.1137	84.2452	101.977	62.1685	33.3566	52.8347	38.5751	49.187	63.302	66.955	68.4378	40.915	58.7835
		No.	0	2	5	7	9	12	14	16	19	21	22	23	26	28
D	21	L	9.16	7.44	6.26	7.64	6	6.26	6.65	5.83	6.41	5.95	6.62	5.89	6.9	7.21
Gilteritinib + AMG510		W	5.66	4.46	5.2	6.36	5.02	5.05	5.55	4.62	4.81	5.1	4.75	5.03	5.42	5.85
	8	L	6.62	7.84	6.09	5.87	6.67	5.15	6.43	5.84	5.38	6.02	5.43	6	5.44	5.31
		W	5.31	4.03	4.98	4.87	4.46	4.54	5.08	4.63	4.61	4.29	4.55	4.43	4.69	4.33
	9	L	8.86	7.57	7.7	8.99	7.79	7.01	7.6	7.06	6.89	7.26	7.29	7.25	6.64	7.07
		W	6.74	6.05	5.78	7.62	6.32	5.61	5.86	5.4	5.18	6.37	6.65	6.98	5.9	6.63
	20	L	8.31	7.56	6.22	7.14	7.22	6.72	6.99	6.08	6.07	5.68	6.06	5.72	5.73	6.42
		W	7.11	6.21	5.67	6.6	5.96	5.42	6.11	5.42	4.87	4.83	5.09	5.09	5.06	6.02
	11	L	6.8	5.39	5.29	5.14	5.51	4.51	4.45	4.26	3.93	4.13	4.82	4.43	4.05	4.73
		W	6.5	5.16	4.34	5.13	4.86	3.68	3.79	3.62	3.6	3.58	4.74	4.01	3.93	4.31
	12	L	10.72	10	10.04	9.85	9.19	7.85	8.84	8.33	8.22	8.77	8.91	8.33	6.91	7.35
		W	7.39	7.73	7.52	8.07	6.93	5.38	6.54	5.78	6.46	6.66	6.99	6.97	6.47	7.27
		No.	0	2	3	7	8	9	11
Body Weight (g)	A	7	20.1	20.2	19.7	19	19.4	19.2	17.8
		4	21	21	20.2	19.2	19.2	18.2	16.4
		15	21.2	21.9	21.6	21.1	20.7	21.8	20.8
		16	20.1	19.9	19.4	19.9	19.9	18.8	19.5
		17	20.2	20.5	20.3	21	20.7	21	20.2
		22	20.1	19.6	19	20.4	20.2	20.3	17.5
		mean	20.45	20.5167	20.0333	20.32	20.14	20.02	18.88
		No.	0	2	3	7	8	9	11
	B	1	20.8	20.5	20.5	21.5	21.4	20.5	19.9
		6	20.2	20.1	20.1	19.5	19.1	18.8	17.9
		13	20.4	19.7	19.6	19.7	18.9	18.9	18.2
		19	22.5	22.3	22	22.3	22.2	21.9	20.7
		23	19.7	19.3	19.2	19	18.7	18.6	18.8
		18	20.8	20.7	20.8	21.2	20.7	20.1	20
		mean	20.7333	20.4333	20.3667	20.34	19.92	19.66	19.12
		No.	0	2	3	7	8	9	11	14	15	16	17	21	22	23	28	29
	C	10	19.6	18.7	19	19.9	19.6	19.2	18.7	19.1	18.7	18.2	18.5	17.5	19.6	19.1	20	19.7
		2	20.7	18.8	20.2	21.1	20.2	20.2	20.1	20.8	20.7	18.8	20.6	19.6	21.4	21.5	21.2	21.3
		3	22.5	21.9	21.8	22.5	22.5	22.3	22.2	22.6	22.4	20.7	22.5	21.8	23.5	23.2	23.5	23.4
		14	21.2	20.5	20.4	21.1	20.9	20.9	20.5	21	20.5	22.4	20.6	19.6	21	21.4	21.6	21.3
		5	20.8	20.6	20.5	21.3	21.6	21.1	21	21.5	21	20.8	20.9	20.6	21.8	22.1	21.6	22.4
		24	20	19.3	19.6	20.3	20.4	22.2	20.3	21.2	21.2	21.2	21	21.1	21.9	22.2	23.1	23.3
		mean	20.8	19.9667	20.25	21.26	21.12	21.34	20.82	21.0333	20.75	20.35	20.6833	20.0333	21.5333	21.5833	21.8333	21.9
		No.	0	2	3	7	8	9	11	14	15	16	17	21	22	23	28	29
	D	21	19.4	19.4	18.7	20.9	20.4	20.7	20.4	20.7	21.2	20.5	20.3	20.7	22.1	21.8	22.9	22
		8	20.8	19.9	19.4	20.4	20.3	20	19.9	20.8	20.8	20.1	20	20.1	21.3	21.4	21.9	20.9
		9	21.6	21.4	20.9	21.7	21.6	21.1	21	21.8	21.9	21.3	20.9	20.5	22.2	22.4	22.9	21.7
		20	19.7	19.3	18.5	19.5	19.2	19.4	19.3	19.6	19.3	18.8	19	19.1	20.2	20.8	21.2	20
		11	21.8	21.6	21.2	21.4	21.8	21.2	20.9	21.6	21.8	21.4	21.1	21.1	22.6	22.8	23.2	22.4
		12	21.6	20.8	19.7	21	20.6	20.3	19.9	21	21.3	21	20.8	20.7	21.9	22	22.3	21.7
		mean	20.8167	20.4	19.7333	20.8167	20.65	20.45	20.2333	20.9167	21.05	20.5167	20.35	20.3667	21.7167	21.8667	22.3	21.45

## Sheet: Fig S17B
Tumor size (mm3)	Day
Vehicle No.	0	2	5	8	11	13	18	21
7	279.312	371.079	528.448	974.122
8	230.632	401.314	670.115	885.991
9	227.05	305.666	584.486	844.067
4	320.95	465.034	759.88	1168.99
19	93.6304	152.44	358.044	637.9
20	110.11	336.111	447.356	652.643
AMG510 No.
6	188.024	346.014	595.342	838.227
5	232.659	365.916	628.565	1014.32
23	80.5152	149.388	349.737	595.558
24	126.852	223.661	462.123	797.148
17	252.539	386.246	646.19	1129.38
12	327.201	545.05	963.213	1523.4
Gilteritinib No.
13	184.283	112.426	120.284	139.85	120.558	130.153	171.971	121.363
2	390.158	337.485	319.784	228.34	279.552	260.949	227.886	244.706
21	74.3335	69.2413	78.8	37.2376	104.307	95.3307	100.568	169.096
10	233.938	172.544	211.44	142.029	157.415	124.533	93.8952	129.96
11	242.252	200.19	232.142	166.719	183.825	178.343	205.718	209.098
18	183.488	132.625	180.267	95.0653	196.127	115.203	179.838	158.4
Gilteritinib + AMG510 No.
1	325.932	152.707	104.361	54.9971	57.034	28.6074	16.9306	0
14	226.724	121.359	76.9816	36.4156	27.3623	0	0	0
3	268.762	156.355	82.0511	41.0753	21.4832	10.8756	0	0
16	231.577	177.068	95.3422	37.57	0	31.1815	18.9715	33.372
22	83.0919	54.9971	30.1293	0	50.1079	0	0	0
15	117.36	48.9919	121.275	33.2151	33.2122	31.3054	35.8171	31.4138
Long/Short (mm)		day
Vehicle No.		0		2		5		8		11		13		18		21
7	9.8	7.55	10.67	8.34	11.81	9.46	14.33	11.66
8	9.36	7.02	10.02	8.95	12.32	10.43	13.26	11.56
9	8.03	7.52	9.6	7.98	11.17	10.23	12.29	11.72
4	13.1	7	14.79	7.93	16.32	9.65	17.99	11.4
19	6.82	5.24	8.97	5.83	11.68	7.83	13.23	9.82
20	6.85	5.67	8.76	8.76	10.9	9.06	12.72	10.13
AMG510 No.
6	10.73	5.92	12.81	7.35	14.57	9.04	15.47	10.41
5	10.78	6.57	13.08	7.48	14.95	9.17	16.95	10.94
23	8.51	4.35	9.77	5.53	12.11	7.6	14.64	9.02
24	7.49	5.82	8.75	7.15	10.46	9.4	12.87	11.13
17	11.02	6.77	12.6	7.83	14.32	9.5	17.35	11.41
12	12.28	7.3	15.71	8.33	17.21	10.58	19.07	12.64
Gilteritinib No.
13	8.67	6.52	7.17	5.6	7.81	5.55	6.85	6.39	7.5	5.67	6.86	6.16	7.33	6.85	7.74	5.6
2	12.44	7.92	11.18	7.77	11.22	7.55	9.32	7	9.43	7.7	9.18	7.54	9.17	7.05	9.52	7.17
21	10.46	3.77	8.36	4.07	9.85	4	7.8	3.09	6.7	5.58	6.28	5.51	7.08	5.33	9	6.13
10	11.04	6.51	9.65	5.98	10.26	6.42	7.97	5.97	8.27	6.17	7.72	5.68	6.44	5.4	7.22	6
11	11.61	6.46	10.76	6.1	11.16	6.45	9.71	5.86	8.92	6.42	8.93	6.32	9.36	6.63	9.4	6.67
18	10.76	5.84	10.61	5	9.85	6.05	8.15	4.83	8.87	6.65	8.08	5.34	8.92	6.35	8.8	6
Gilteritinib + AMG510 No.
1	12.68	7.17	9.5	5.67	7.66	5.22	6.48	4.12	6.72	4.12	3.86	3.85	3.64	3.05	0	0
14	11.14	6.38	8.48	5.35	7.81	4.44	7.34	3.15	3.83	3.78	0	0	0	0	0	0
3	9.95	7.35	7.54	6.44	6.26	5.12	5.78	3.77	4.5	3.09	3.84	2.38	0	0	0	0
16	11.03	6.48	9.87	5.99	8.14	4.84	6.5	3.4	0	0	5.27	3.44	4.36	2.95	5.15	3.6
22	7.62	4.67	6.48	4.12	5.5	3.31	0	0	5.42	4.3	0	0	0	0	0	0
15	8.17	5.36	6.28	3.95	6.76	5.99	4.05	4.05	4.8	3.72	5.17	3.48	6.46	3.33	5.7	3.32
Weight (g)	day
Vehicle No.	0	2	5	8	11	13	18	21
7	19.6	20	20.9	21.2
8	18.1	19.1	19.5	20.3
9	20.5	19.8	22.8	23.2
4	20.5	21.5	21.4	22.3
19	20.3	20.3	20.7	21.4
20	19.2	22.2	20.4	20.2
AMG510 No.
6	18.9	19.8	20.2	21
5	19.8	19.9	20	19.7
23	20.2	20.7	20.7	22.1
24	19	18.7	19	20
17	20.5	21.1	20.7	21.4
12	20.1	20.5	20.6	22.3
Gilteritinib No.
13	21.1	20.8	21.1	21.3	21.8	21.5	21.8	22.1
2	21.3	20.9	21.5	21.5	21.3	21.4	22	21.5
21	19.8	19.8	20.5	21.4	20.6	20.5	20.6	20.6
10	20	20.2	20.5	21.3	20.5	20.5	21.2	20.7
11	20.4	21	21.6	21.9	21.2	21.5	21.7	21.6
18	20.5	20.3	20.4	21.1	20.5	21.2	21.7	21.3
Gilteritinib + AMG510 No.
1	19.5	19.7	19.9	20.5	19.6	19.3	20.7	20.1
14	18.7	19.1	19.4	19.7	19.1	19.4	19.3	18.4
3	19.2	18.3	18.8	19	18.6	18.8	19.5	19.7
16	20.1	19.3	19.6	20.5	21	19.8	20.1	19.8
22	20.7	20.4	20.8	21	19.5	20.9	21.5	21.7
15	20.8	20.3	20.8	21.3	20.8	20.9	21	20.8

## Sheet: Fig S19E
																Tumor size (mm3)
Tumor size (mm)																LWW/2
		No.	0	1	2	3	6	7	8	9	10						0	1	2	3	6	7	8	9	10
A	26	L	5.44	7.93	7.86	8.35	11.63	12.95	13.81	13.54	14.04				A	26	65.3072	113.913	171.191	214.632	558.473	661.823	840.069	923.58	1186.38
Vehicle		W	4.9	5.36	6.6	7.17	9.8	10.11	11.03	11.68	13					20	50.4225	75.2028	84.3214	131.969	289.161	460.258	508.148	475.819	481.549
	20	L	4.98	5.76	6.8	7.07	9.96	10.44	11.12	10.77	10.56					25	46.469	76.2093	121.634	178.748	397.907	530.598	589.106	595.448	749.612
		W	4.5	5.11	4.98	6.11	7.62	9.39	9.56	9.4	9.55					13	41.2466	69.7591	109.642	117.431	304.081	437.555	452.373	645.148	820.507
	25	L	4.61	5.86	6.78	7.8	10.49	11.66	12.6	12.4	12.19					4	33.7998	111.177	112.682	211.084	454.697	531.925	710.36	596.672	646.958
		W	4.49	5.1	5.99	6.77	8.71	9.54	9.67	9.8	11.09					28	36.9358	44.4468	82.7985	86.1224	97.9623	91.7181	111.079	119.33	139.518
	13	L	4.98	6.37	7.52	7.03	9.72	11.43	12.29	13.49	14.55					mean	45.6968	81.7847	113.711	156.664	350.38	452.313	535.189	559.333	670.754
		W	4.07	4.68	5.4	5.78	7.91	8.75	8.58	9.78	10.62					sd	11.363	26.4925	32.2603	52.7916	158.776	193.22	250.6	262.036	350.169
	4	L	5.55	7.04	7.01	8.69	11.69	12.38	13.47	11.14	11.94
		W	3.49	5.62	5.67	6.97	8.82	9.27	10.27	10.35	10.41					LWW/2
	28	L	4.31	6.06	5.7	6.37	6.43	6.63	6.79	6.95	7.45						0	1	2	3	6	7	8	9	10
		W	4.14	3.83	5.39	5.2	5.52	5.26	5.72	5.86	6.12				B	1	49.8608	39.6304	33.6402	28.7561	37.9864	47.4173	35.0097	58.0842	84.6521
																7	52.1988	63.5713	87.011	65.4028	106.498	130.382	172.086	172.741	237.193
		No.	0	1	2	3	6	7	8	9	10					22	38.2642	44.3881	48.977	69.9153	126.486	164.98	195.963	189.415	270.971
B	1	L	5.27	5.08	4.81	4.27	5.61	5.48	4.58	5.49	5.7					8	59.1553	92.5718	103.24	108.192	173.5	155.979	157.972	186.026	186.817
Gilteritinib		W	4.35	3.95	3.74	3.67	3.68	4.16	3.91	4.6	5.45					14	37.2326	29.9809	30.7412	22.4818	26.0245	12.988	8.82831	5.92618	5.445
	7	L	5.62	5.45	5.99	5.17	6.51	6.57	7.25	7.32	8.17					15	33.4714	72.1875	111.3	105.499	135.646	145.327	208.61	213.883	246.382
		W	4.31	4.83	5.39	5.03	5.72	6.3	6.89	6.87	7.62					mean	45.0305	57.055	69.1515	66.7077	101.024	109.512	129.745	137.679	171.91
	22	L	5.56	5.23	6.31	6.25	7.52	8.42	9.45	8.83	9.87					sd	10.1433	23.3665	35.7795	36.425	57.8418	63.4456	85.7783	84.5512	105.041
		W	3.71	4.12	3.94	4.73	5.8	6.26	6.44	6.55	7.41
	8	L	5.74	6.9	6.4	6.66	7.73	7.91	7.91	8.19	8.5					LWW/2
		W	4.54	5.18	5.68	5.7	6.7	6.28	6.32	6.74	6.63						0	1	2	3	6	7	8	9	10
	14	L	5.05	5.44	4.54	4.93	4.45	3.41	3.04	2.28	2.25				C	16	47.7866	54.3593	53.2369	52.1324	35.0191	48.0026	51.9897	77.4373	69.2738
		W	3.84	3.32	3.68	3.02	3.42	2.76	2.41	2.28	2.2					30	32.3456	39.5136	42.0947	24.8501	6.91387	7.84519	13.0772	9.1108	8.38861
	15	L	4.71	6.62	6.64	6.85	8.35	8.21	9.13	9.85	10.35					21	44.4003	42.9834	43.3591	54.4132	39.7556	28.8718	24.2936	17.0056	8.06285
		W	3.77	4.67	5.79	5.55	5.7	5.95	6.76	6.59	6.9					29	37.651	65.5938	57.2687	35.4999	28.73	22.754	24.5707	37.3036	45.0456
																9	52.3985	56.8092	64.8815	60.9166	25.3765	31.4274	47.9097	64.6654	57.7717
		No.	0	1	2	3	6	7	8	9	7.42					10	68.5843	137.64	95.2186	88.0622	53.732	56.4325	78.7764	84.6377	62.8366
C	16	L	4.87	4.88	4.82	4.72	5.2	4.87	5.42	6.27	5.89					mean	47.1944	66.1499	59.3432	52.6457	31.5878	32.5556	40.1029	48.3601	41.8965
Entrectinib		W	4.43	4.72	4.7	4.7	3.67	4.44	4.38	4.97	4.85					sd	12.6833	36.2866	19.5566	21.8755	15.6487	17.4942	24.1638	31.8536	27.267
	30	L	4.48	4.48	4.75	3.69	2.66	2.77	3.22	3.19	2.56
		W	3.8	4.2	4.21	3.67	2.28	2.38	2.85	2.39	2.56
	21	L	4.65	5.04	4.69	4.99	4.73	4.02	3.53	3.26	2.92
		W	4.37	4.13	4.3	4.67	4.1	3.79	3.71	3.23	2.35
	29	L	4.73	5.79	5.32	4.79	4.22	4.23	4.54	4.27	4.57
		W	3.99	4.76	4.64	3.85	3.69	3.28	3.29	4.18	4.44
	9	L	5.34	6.32	5.95	5.31	4.05	4.33	5.28	5.59	6.22
		W	4.43	4.24	4.67	4.79	3.54	3.81	4.26	4.81	4.31
	10	L	5.4	6.98	5.78	6.39	5.26	5.5	5.76	5.72	5.57
		W	5.04	6.28	5.74	5.25	4.52	4.53	5.23	5.44	4.75
Body Weight (g)
		No.	0	1	2	3	4	5	6	7	8	9	10
	A	26	17.9	18.5	18.8	18.6	18.5	18.1	18.3	18.1	17.5	16.6	16
		20	18.8	18.7	18.6	18.7	18.4	19.1	17.9	17.5	17.3	16.4	17.6
		25	18.8	19.6	19.6	19.5	19.4	20.7	19.9	19.7	19.2	18.1	16.4
		13	20.3	21.1	21	20.6	19.5	17.6	19.8	20.2	19.9	19.2	18.5
		4	17.2	17.9	17.9	17.9	16.9	19.9	17.6	17.6	17.8	17.3	17.1
		28	18.7	19.2	19.7	19.7	20	19.7	20.5	20.2	20.4	20.6	20.3
		mean	18.6167	19.1667	19.2667	19.1667	18.7833	19.1833	19	18.8833	18.6833	18.0333	17.65
		No.	0	1	2	3	4	5	6	7	8	9	10
	B	1	18	18.5	18.4	18.1	17.3	18.1	18	18	17.9	18.1	17.6
		7	18.7	19.3	19.2	19	19.4	19.1	19.1	21.3	19.1	18.7	18.3
		22	20.7	20.7	21.5	20.8	20.7	20.7	20.9	16.9	20.9	20.7	19.8
		8	17.3	18	17.8	17.5	17.7	17.6	17.4	19.2	17	16.7	16.7
		14	19.7	20.3	20	19.9	20.1	19.9	20.4	20	19.6	19.8	19.4
		15	19	20.1	20.3	20.6	20	19.7	20	19.8	19.6	19.2	18.9
		mean	18.9	19.4833	19.5333	19.3167	19.2	19.1833	19.3	19.2	19.0167	18.8667	18.45
		No.	0	1	2	3	4	5	6	7	8	9	10
	C	16	18.7	19.6	19.4	19.1	19	19.4	19.4	19.1	19.1	18.5	18.7
		30	19.7	20.1	19.6	19.9	20.4	20.4	20	19.7	19.6	19.5	19.2
		21	20	20.3	20.4	19.7	20.1	20.1	19.9	19.8	19.7	19.1	19.5
		29	19.5	20.4	20.6	20.7	20.8	20.5	20.7	20	20.6	20	20.1
		9	19.1	19.2	19.4	19.3	19.3	19	19.4	19.7	19.3	18.8	18.8
		10	19.3	19.6	19.4	19.6	19.6	19.7	19.8	19.4	19.1	18.8	18.6
		mean	19.3833	19.8667	19.8	19.7167	19.8667	19.85	19.8667	19.6167	19.5667	19.1167	19.15

[truncated: 6 more sheets: Fig S21C, Fig S22A, Fig S22B, Fig S22C, Fig S22D, Fig S22E]
